# Supplementary material for: OsAlR3 regulates aluminum tolerance through promoting the secretion of organic acids and the expression of antioxidant genes in rice
Source: BMC Plant Biol. 2024 Jun 28;24:618. doi: 10.1186/s12870-024-05298-9 (PMC11212236; doi:10.1186/s12870-024-05298-9)
Supplement: Supplementary file 1 — Supplementary Material 1 [file 12870_2024_5298_MOESM1_ESM.xlsx]

## Sheet: Sheet1
Table S1 Primers used in this study
Assays	Primer name	Forward primer (5'-3')	Reverse primer (5'-3')
CRISPR Cas9	OsAlR3	ggcaTTCACGCTCTCGCAGCCACG	aaacCGTGGCTGCGAGAGCGTGAA
RT-qPCR	OsAlR3	AGCCATTGATGTCCACCAGA	GTCATTGTGTACCCCAGTGC
RT-qPCR	Actin	CCACACCCCTGCTATGTACG	CATCACCAGAGTCCAACACAA
RT-qPCR	OsCKX11	ATACTTCCCGAGCTACCACG	CACCCCTCCCAAATGTACCT
RT-qPCR	OsGA2ox3	CAATGGGAGGTTCAAGAGCG	CCTGTTGTCTCCAAGCCTTG
RT-qPCR	OsACO5	GGTGAAGAAGGTGTGCTTGG	GTTGTCGTCGTGGAGGTAGA
RT-qPCR	OsAAO1	TGCTGTTCTTGGTGTGCTTC	ATGGTGTCCCGATCTGTCTG
RT-qPCR	Os06g0274800	CTACTCAAAGACCTGCCCGA	GATCCATCGCAACCCTGAAC
RT-qPCR	Os06g0681600	ccttcatcgaccgcatcaag	GAGGAGGTCGGTGAAGTTCA
RT-qPCR	Os04g0688300	CTACATAGCGCTCACCAGGA	CTCCGCTGTTGGTCTTGAAG
RT-qPCR	Os05g0135500	ACCTCATCCGCCTCTTCTTC	CGACGTCAAACCCATCCAAG
RT-qPCR	Os07g0638300	AAGGAGTTCGACAAGAGGGG	CAGCTTCACCTTCTTGTCGG
RT-qPCR	FeSOD	CGACGCCGAGGAATTTCTAG	AGGTGGTGTAAGTGTCTCTCATGC
RT-qPCR	APX1	AGAGTCAGTACGATCAAGAC	TCTTGACAGCAAATAGCTTGG
RT-qPCR	APX2	CCTTCTTCAGCTGCCAAGTG	TTCAGAGAGCTTGAGGTGGG
RT-qPCR	SODcc1	TGCGCATGGTTTTTGGTG	CATAGTTCATTGGGCGCCA
RT-qPCR	SODcc2	GGCTGTTGTTGTGCTTGGTA	TCTTCTCCAGCGGTGACATT
RT-qPCR	POX22.3	CAGCTGCTCCAAGGTGAACTC	AGATTTGCTTCCAGCAACGAA
RT-qPCR	POD2	GATACTGCTGGCCGACAATG	GTTTGGTTCGTCGTCATCCC
RT-qPCR	OsPOX8.1	ACCTGCCTCCTCCTTTCTTC	AGGTTGCTGTAGTAGGCGTT
