# Supplementary material for: OsAlR3 regulates aluminum tolerance through promoting the secretion of organic acids and the expression of antioxidant genes in rice
Source: BMC Plant Biol. 2024 Jun 28;24:618. doi: 10.1186/s12870-024-05298-9 (PMC11212236; doi:10.1186/s12870-024-05298-9)
Supplement: Supplementary file 2 — Supplementary Material 2 [file 12870_2024_5298_MOESM2_ESM.xlsx]

## Sheet: Sheet1
Table S2.Summary of the RNA-Seq data collected from WT-Al, WT-N, osalr3-Al and osalr3-N of rice roots.
Sample	Raw reads	Clean reads(%)	Clean bases(G)	Error rate(%)	Q20(%)	Q30(%)	GC_pct(%)
WT_Al_1	45752542	44836488(98.00)	6.73	0.03	96.61	91.55	50.57
WT_Al_2	44194568	43499560(98.43)	6.52	0.03	96.88	92.01	49.81
WT_Al_3	41131356	40473592(98.40)	6.07	0.03	96.74	91.77	49.96
WT_N_1	43140958	41777728(96.84)	6.27	0.03	97.04	92.3	48.68
WT_N_2	47196890	46054202(97.58)	6.91	0.03	96.54	91.37	51.76
WT_N_3	47411464	46318472(97.69)	6.95	0.03	96.81	92.02	51.96
osalr3_Al_1	41144402	40023530(97.28)	6	0.03	97.19	92.61	47.41
osalr3_Al_2	41660938	40105642(96.27)	6.02	0.03	97.08	92.4	47.14
osalr3_Al_3	44999898	43967266(97.71)	6.6	0.03	97.16	92.58	47.1
osalr3_N_1	42785644	41648218(97.34)	6.25	0.03	96.91	92.2	50.34
osalr3_N_2	45702530	44937562(98.33)	6.74	0.03	97.11	92.51	49.76
osalr3_N_3	42119264	41356488(98.19)	6.2	0.03	96.76	91.79	49.74
