# Supplementary material for: OsAlR3 regulates aluminum tolerance through promoting the secretion of organic acids and the expression of antioxidant genes in rice
Source: BMC Plant Biol. 2024 Jun 28;24:618. doi: 10.1186/s12870-024-05298-9 (PMC11212236; doi:10.1186/s12870-024-05298-9)
Supplement: Supplementary file 3 — Supplementary Material 3 [file 12870_2024_5298_MOESM3_ESM.xlsx]

## Sheet: Sheet1
Table S3. Genes differentially expressed in osalr3 lines compared with the WT plants under normal conditions.
id	log2FoldChange	pvalue	padj	gene_name
Os03g0339900	-5.37777	4.52224e-67	1.1434e-62	CALCINEURIN B-LIKE PROTEIN-INTERACTING PROTEIN KINASE 10
Os04g0474300	3.09351	3.37738e-62	4.26969e-58	BETA-GLUCOSIDASE 9
Os09g0428900	-7.08103	4.57434e-56	3.85525e-52	-
novel.69	4.89529	1.04353e-28	6.59613e-25	-
Os12g0113600	6.06187	3.32211e-28	1.67992e-24	-
Os08g0198700	-13.1667	5.77544e-27	2.43377e-23	GLYCOLATE OXIDASE 6
Os05g0270500	11.764	3.80939e-22	1.37595e-18	RPP14-family protein 1
Os01g0598900	1.69701	1.63878e-21	5.17935e-18	-
Os04g0271200	2.26659	6.45454e-19	1.8133e-15	PASTICCINO2, PASTICCINO 2
novel.2040	-10.5348	7.00856e-18	1.77204e-14	-
Os09g0358000	-10.1479	1.38142e-16	3.17526e-13	-
Os01g0553600	-10.2834	2.14087e-16	4.51081e-13	-
Os12g0481400	-6.20869	2.68105e-16	5.21444e-13	-
Os05g0213900	-3.48582	2.92819e-16	5.2883e-13	-
novel.1345	-10.3788	3.5113e-16	5.91865e-13	-
Os08g0208400	-4.10734	4.30274e-16	6.79941e-13	-
Os05g0192700	-10.0212	6.39315e-16	9.50849e-13	-
Os09g0413200	1.67548	7.61413e-16	1.02505e-12	-
Os05g0492500	-6.64118	7.70287e-16	1.02505e-12	-
novel.1429	-9.87494	3.10427e-15	3.92442e-12	-
Os06g0674100	-1.80017	9.16446e-15	1.1034e-11	-
Os02g0118950	-9.62944	1.09785e-14	1.26173e-11	-
Os04g0380000	-9.6571	1.28726e-14	1.41509e-11	-
Os01g0544700	-9.97006	1.69135e-14	1.78183e-11	-
novel.697	4.15273	2.6571e-14	2.68728e-11	-
novel.739	8.24853	3.12424e-14	2.97602e-11	-
Os06g0334100	2.05338	3.178e-14	2.97602e-11	-
Os01g0952500	1.43962	5.49482e-14	4.96182e-11	A-TYPE RESPONSE REGULATOR 4
novel.225	-3.41629	9.64778e-14	8.41154e-11	-
Os11g0152500	2.57641	1.02108e-13	8.6057e-11	RICE TERMINAL FLOWER 1/CENTRORADIALIS HOMOLOG 1
Os06g0693600	1.79825	1.11217e-13	9.07097e-11	-
Os04g0422900	9.20583	1.45954e-13	1.15322e-10	-
Os12g0299600	5.63368	2.69782e-13	2.06702e-10	-
Os05g0580900	-1.76009	5.28881e-13	3.93301e-10	-
Os04g0380500	-9.13545	6.24672e-13	4.51263e-10	-
Os05g0253200	3.75696	8.26225e-13	5.80285e-10	-
Os09g0357400	-9.01754	1.14681e-12	7.83671e-10	-
Os09g0382120	3.75043	3.26216e-12	2.17054e-09	-
Os02g0119000	-8.78243	3.5204e-12	2.2823e-09	-
novel.1436	-8.49252	5.71197e-12	3.61053e-09	-
Os05g0305200	2.2224	9.17466e-12	5.65786e-09	-
Os04g0415401	8.62082	1.43072e-11	8.61291e-09	-
Os03g0842501	8.58844	1.50332e-11	8.83951e-09	-
Os02g0272850	3.07218	1.64602e-11	9.45865e-09	-
Os05g0153300	5.63687	2.51627e-11	1.41381e-08	-
Os01g0520600	-8.60249	2.75281e-11	1.51309e-08	-
Os01g0894100	8.55333	3.08116e-11	1.65753e-08	-
Os06g0203200	1.74229	4.22585e-11	2.22597e-08	-
Os02g0632700	8.47176	9.65199e-11	4.98043e-08	-
Os06g0481850	8.34743	1.05542e-10	5.33702e-08	-
novel.189	-8.51462	1.13061e-10	5.60516e-08	-
novel.1870	-3.00643	1.55492e-10	7.56051e-08	-
novel.1930	8.59446	1.64103e-10	7.7838e-08	-
Os03g0255500	1.52137	1.66242e-10	7.7838e-08	-
Os05g0214300	3.74096	1.70394e-10	7.83318e-08	SWEET3A
Os05g0216950	8.29329	1.96334e-10	8.8645e-08	-
Os10g0495400	2.50279	2.02704e-10	8.99153e-08	pentatricopeptide repeat (PPR)-encoding gene 458, pentatricopeptide repeat-containing protein 458, pentatricopeptide repeat protein 7, pentatricopeptide repeat motif containing gene 4, PPR motif-containing gene 4
Os04g0390800	1.93503	2.45028e-10	1.06815e-07	-
Os08g0172300	8.28819	3.12948e-10	1.34111e-07	-
Os02g0557800	1.13393	3.40691e-10	1.43567e-07	A-TYPE RESPONSE REGULATOR 2
Os03g0813700	6.99206	3.73325e-10	1.5474e-07	-
Os08g0534400	3.91025	4.14408e-10	1.68998e-07	-
Os10g0208500	1.561	4.22643e-10	1.69621e-07	-
novel.1234	2.65636	4.33717e-10	1.71345e-07	-
novel.1960	-8.4398	4.61805e-10	1.79635e-07	-
Os12g0175900	-3.11871	6.21e-10	2.37899e-07	-
Os02g0272800	2.19395	7.3093e-10	2.75833e-07	-
Os03g0822400	-2.18497	1.24933e-09	4.64531e-07	-
Os12g0299650	8.07631	1.33886e-09	4.90606e-07	-
novel.622	-8.41029	1.482e-09	5.35298e-07	-
novel.1804	8.01317	1.5436e-09	5.49697e-07	-
Os01g0695700	1.53888	1.66211e-09	5.83679e-07	MULTIDRUG RESISTANCE 9
Os06g0559600	5.90592	2.30338e-09	7.81637e-07	-
Os03g0648400	-1.10261	2.30362e-09	7.81637e-07	DnaJ domain protein A4, YDJ1 protein
Os04g0370500	-7.95409	2.31857e-09	7.81637e-07	Os_F0607
Os06g0265100	7.6048	2.52209e-09	8.3906e-07	-
novel.470	3.73978	3.22795e-09	1.05994e-06	-
novel.984	1.47075	3.55545e-09	1.15251e-06	-
ENSRNA049473446	7.97024	3.88215e-09	1.24248e-06	Plant_U3
Os05g0580000	2.01596	4.17793e-09	1.31917e-06	ADP-GLUCOSE PYROPHOSPHORYLASE LARGE SUBUNIT 3
Os06g0268500	-3.51094	4.22611e-09	1.31917e-06	-
Os12g0113700	6.4487	4.50143e-09	1.38798e-06	-
Os08g0231100	3.3151	5.41299e-09	1.64894e-06	-
novel.1018	2.9533	1.18486e-08	3.56644e-06	-
Os05g0580600	-1.44628	1.45455e-08	4.3267e-06	-
Os05g0217900	7.70396	1.55058e-08	4.5587e-06	-
novel.1678	3.02747	1.61126e-08	4.68267e-06	-
Os04g0518800	1.72168	1.92018e-08	5.51703e-06	LONG AND BARBED AWN 1
novel.398	6.52009	2.22696e-08	6.32656e-06	-
novel.1850	2.83589	2.48532e-08	6.9821e-06	-
Os01g0949800	1.19421	2.60171e-08	7.22876e-06	TAU GLUTATHIONE S-TRANSFERASE 36
Os09g0431600	1.52135	2.90874e-08	7.99397e-06	cystathionine b-synthase domain containing protein OsCBSPPR1, CBS domain containing protein OsCBSPPR1
Os07g0638300	-2.55537	3.32472e-08	9.03895e-06	-
Os09g0357300	-7.55655	3.40037e-08	9.14628e-06	-
Os02g0628900	2.41219	3.54263e-08	9.42862e-06	-
novel.1102	3.49776	4.64399e-08	1.22311e-05	-
Os03g0619600	7.60249	4.8491e-08	1.26397e-05	-
Os04g0443801	-3.95897	5.15958e-08	1.33117e-05	OPR13
Os06g0226000	-1.99176	5.52139e-08	1.41013e-05	-
Os10g0495416	2.42843	7.47282e-08	1.88943e-05	-
Os01g0553400	-7.4683	9.33556e-08	2.33703e-05	F-box protein 17
Os01g0959200	2.38455	1.0316e-07	2.55715e-05	ABSCISIC ACID-STRESS-RIPENING-INDUCIBLE 4 PROTEIN
Os07g0100200	-1.24851	1.07599e-07	2.64128e-05	PDX11
Os01g0552500	-7.32504	1.25354e-07	3.04755e-05	-
novel.703	-2.86497	1.32508e-07	3.1908e-05	-
Os05g0218001	7.15889	1.35589e-07	3.23419e-05	-
novel.429	5.19096	1.45299e-07	3.4334e-05	-
Os05g0396700	7.47364	1.58069e-07	3.70057e-05	-
Os12g0577600	1.52157	1.62615e-07	3.77206e-05	-
Os08g0208700	-7.61667	2.05892e-07	4.73252e-05	-
Os03g0146200	-1.13713	2.1998e-07	5.01078e-05	-
Os02g0252400	4.69486	2.74756e-07	6.14772e-05	PROLAMIN BOX BINDING FACTOR
Os05g0490900	-4.21967	2.94405e-07	6.5296e-05	-
Os06g0481800	7.216	3.27346e-07	7.19707e-05	-
Os02g0664400	-4.01447	3.32701e-07	7.25174e-05	-
Os04g0379400	-2.739	3.48709e-07	7.5357e-05	-
Os05g0209500	1.26325	4.09163e-07	8.76718e-05	-
Os03g0109900	-7.28593	4.94997e-07	0.000105172	-
Os06g0695700	-1.64293	5.33882e-07	0.000112489	-
novel.2029	4.62277	5.7566e-07	0.000120289	-
Os07g0440100	7.14547	5.87921e-07	0.000120854	-
Os08g0451500	-7.24061	6.59178e-07	0.000134409	-
Os06g0673500	3.05622	7.24415e-07	0.000146529	-
Os06g0647400	-2.22684	7.85066e-07	0.000157537	Lysosomal Pro-x Carboxypeptidase 2, LYSOSOMAL PRO-X CARBOXYPEPTIDASE 2
Os03g0243350	7.06861	8.64544e-07	0.000170774	-
Os05g0492200	-7.10929	1.1067e-06	0.000216914	YR1, YR7, YR11, YR20, YR22, YR24
Os03g0247300	-1.86285	1.12109e-06	0.000218044	-
Os12g0628100	1.50568	1.18865e-06	0.000229418	actin depolymerizing factor 11
novel.57	-6.88728	1.30282e-06	0.00024955	-
Os04g0629200	3.69455	1.51618e-06	0.000286083	stellacyanin-like protein 2
Os10g0483500	1.18487	1.56552e-06	0.000293204	CYTOKININ OXIDASE/DEHYDROGENASE 3
Os02g0653200	1.8323	1.63854e-06	0.000304624	UCLACYANIN-LIKE PROTEIN 4
Os01g0608400	-7.02183	1.66176e-06	0.000305118	-
Os05g0421450	-1.73872	1.66533e-06	0.000305118	-
Os08g0517100	2.92704	1.79658e-06	0.000326797	-
Os11g0701500	-1.53895	1.8391e-06	0.000332142	-
Os01g0835500	1.6921	2.23033e-06	0.00039994	RESPIRATORY BURST OXIDASE HOMOLOG E
Os10g0327800	-6.90269	2.31747e-06	0.000410074	-
Os01g0795100	2.67745	2.31928e-06	0.000410074	Subtilisin 7, SUBTILISIN 7
Os02g0689900	-1.38605	2.39781e-06	0.000418112	nitrate transporter 1.5A
Os08g0198300	-5.14147	2.63245e-06	0.000455883	-
Os11g0539000	-2.91854	2.94055e-06	0.000505774	OsSTA262
Os01g0607100	6.48896	3.32328e-06	0.000567743	ARABINOGALACTAN PROTEIN 29
Os01g0701700	2.44851	3.68642e-06	0.000625554	-
Os06g0235850	1.69455	3.80318e-06	0.000641063	-
Os07g0120400	-2.56585	3.90823e-06	0.000652911	F-box protein 333
Os04g0598000	-1.01327	3.92511e-06	0.000652911	-
Os05g0389600	1.63695	4.12757e-06	0.000682101	RING finger protein
Os10g0135100	-3.55687	4.16924e-06	0.000684514	-
Os12g0278900	-3.73615	4.37489e-06	0.000713643	-
Os08g0179400	-1.28739	4.63356e-06	0.000750993	basic helix-loop-helix protein 070
novel.197	6.76015	5.05697e-06	0.000814397	-
Os11g0531700	1.54777	5.26349e-06	0.000842292	-
Os05g0384600	-3.3454	5.34008e-06	0.000849174	ABC TRANSPORTER G FAMILY MEMBER 13
Os11g0471300	1.43971	5.43971e-06	0.000859611	-
Os07g0421000	-2.92588	5.72292e-06	0.000898747	F-box domain containing protein 234, F-box protein 369
Os01g0267400	-1.10675	6.23335e-06	0.000972865	-
Os03g0119300	-1.52287	7.7646e-06	0.00119707	Subtilisin 25, SUBTILISIN 25
Os08g0345800	2.11084	8.16145e-06	0.00124397	ADP-GLUCOSE PYROPHOSPHORYLASE SMALL SUBUNIT 2
Os03g0115700	4.93867	8.16718e-06	0.00124397	-
novel.965	1.78973	8.49451e-06	0.00128608	-
Os07g0619400	-2.19351	8.80881e-06	0.00132573	-
Os08g0260600	1.52941	9.45213e-06	0.00141413	TETRASPANIN 11
Os02g0629000	-1.2362	9.53575e-06	0.00141825	-
Os09g0356000	-7.00655	9.97138e-06	0.00147436	RECEPTOR-LIKE CYTOPLASMIC KINASE 266
Os12g0161900	2.39683	1.00367e-05	0.0014754	-
Os02g0724000	-1.0598	1.06377e-05	0.0015547	CONSTANS-like gene N, B-box-containing protein 7, CCT domain-containing gene 8, CCT (CO, CO-LIKE and TOC1) domain protein 8, CCT domain protein 8, Days to heading on chromosome 2
novel.960	-6.64656	1.12429e-05	0.00163372	-
Os08g0487100	-1.39361	1.17472e-05	0.00169723	b-ZIP TRANSCRIPTION FACTOR 67
novel.161	1.70519	1.27595e-05	0.00182266	-
Os10g0135400	-1.20162	1.31167e-05	0.00186316	F-box protein 523
novel.678	-1.33601	1.35383e-05	0.0019123	-
Os04g0689500	1.22795	1.40268e-05	0.0019703	-
Os02g0802301	1.60379	1.45082e-05	0.00202667	-
novel.731	6.13975	1.53402e-05	0.00213111	-
Os07g0418600	-1.10927	1.60334e-05	0.00219129	REPETITIVE PROLINE-RICH PROTEIN 2.2
Os06g0202800	1.77829	1.63456e-05	0.00222195	OsSTA172, OsSTA173
Os07g0585900	-1.43512	1.75968e-05	0.00237923	-
Os06g0236600	2.0065	1.82691e-05	0.00241841	CYCLIN-D1-2
Os02g0531600	1.78695	1.91551e-05	0.00252248	RICE TERMINAL FLOWER 1/CENTRORADIALIS HOMOLOG 2
Os08g0227100	-3.46929	1.93014e-05	0.00252858	-
Os01g0169800	1.2585	1.95901e-05	0.00254923	FISH BONE, TRYPTOPHAN AMINOTRANSFERASE 2
Os01g0604000	-4.70422	1.96606e-05	0.00254923	-
Os10g0565150	-1.69955	2.00996e-05	0.00259285	BETA-AMYLASE 6
Os03g0297600	1.87608	2.14191e-05	0.00273516	PYRABACTIN RESISTANCE 1 LIKE/REGULATORY COMPONENTS OF ABA RECEPTOR 4, pyrabactin resistance-like 4
novel.1781	-2.33292	2.1529e-05	0.00273538	-
Os08g0290700	-1.38777	2.31651e-05	0.00292853	-
Os09g0357250	-1.02054	2.43541e-05	0.0030534	-
novel.2041	3.98441	2.43943e-05	0.0030534	-
Os05g0510100	-1.81603	2.56684e-05	0.00319705	-
Os08g0560500	-1.22433	2.68985e-05	0.00333383	SERINE CARBOXYPEPTIDASE 41
novel.529	1.53968	2.73367e-05	0.00337161	-
Os05g0382600	1.35287	2.7594e-05	0.00338682	ANNEXIN 3
Os02g0583700	1.62503	3.01391e-05	0.00366364	-
Os06g0663900	1.51949	3.0979e-05	0.00373387	RECEPTOR-LIKE CYTOPLASMIC KINASE 212
novel.1239	-6.4194	3.10122e-05	0.00373387	-
Os09g0412700	-1.38026	3.16676e-05	0.00377935	-
Os07g0676900	1.88384	3.16889e-05	0.00377935	class III peroxidase 109, peroxidase 2
Os01g0805400	-2.37947	3.52323e-05	0.00414334	endosperm-specific gene 18
novel.1432	6.53964	3.52325e-05	0.00414334	-
Os05g0326675	1.28055	3.69122e-05	0.00432078	-
Os10g0178500	-6.75056	3.73686e-05	0.00433701	-
novel.108	5.38979	3.73939e-05	0.00433701	-
Os01g0612500	1.40564	3.9759e-05	0.00459026	Prolyl Oligopeptidase 2, PROLYL OLIGOPEPTIDASE 2
novel.1202	-2.45591	4.0333e-05	0.00463537	-
CAA33952	-6.42104	4.05995e-05	0.00464488	ccsA
Os05g0244700	-1.0755	4.26776e-05	0.00483884	aminotransferase, class IV family protein
novel.190	-6.6388	4.34291e-05	0.00488028	-
novel.292	3.34859	4.4462e-05	0.00493992	-
Os05g0193700	-5.37234	4.4546e-05	0.00493992	-
Os01g0602800	1.22118	4.8505e-05	0.00535546	RECEPTOR-LIKE CYTOPLASMIC KINASE 42
novel.629	2.44878	4.89765e-05	0.00538401	-
Os01g0649900	1.59661	5.25326e-05	0.00572515	GDSL ESTERASE/LIPASE PROTEIN 20
Os04g0510000	5.84641	5.31818e-05	0.00577102	-
Os08g0137300	2.18902	5.3664e-05	0.00579846	-
Os01g0595725	-1.75726	5.51994e-05	0.00593898	-
Os06g0270982	1.99175	5.76141e-05	0.00617252	-
novel.1959	-6.52161	6.31705e-05	0.00671769	-
Os02g0755000	1.03918	6.49816e-05	0.00687446	TUMOROUS SHOOT DEVELOPMENT 2
Os10g0419400	3.05316	7.60806e-05	0.00798183	SUBMERGENCE-INDUCED PROTEIN 2
novel.1697	6.36595	7.80795e-05	0.0081577	-
Os01g0294700	1.38196	7.91017e-05	0.00821493	peroxidase, class III peroxidase 11
Os12g0596300	-2.16111	7.92771e-05	0.00821493	-
novel.196	6.522	8.02294e-05	0.00827968	-
novel.1965	-6.22804	8.06991e-05	0.0082943	-
Os05g0193600	-6.31696	8.19308e-05	0.0083868	-
Os09g0246500	-1.48767	8.32373e-05	0.00848618	-
Os04g0520700	-1.16722	8.53094e-05	0.0086625	-
Os11g0181900	-2.11475	9.29275e-05	0.00936087	-
Os01g0603300	-1.12661	9.76927e-05	0.00975813	-
Os03g0303100	3.3634	0.000109599	0.0108247	-
Os11g0471200	1.40106	0.000112703	0.0110449	-
novel.969	-1.3737	0.000115437	0.0112692	-
Os04g0397800	5.84616	0.000118477	0.0114772	-
Os02g0585650	2.52384	0.000119312	0.0115141	-
Os03g0100200	-1.56677	0.000120549	0.0115892	-
Os01g0601200	1.51805	0.000123984	0.0118743	RECEPTOR-LIKE CYTOPLASMIC KINASE 41
Os01g0597600	2.57909	0.000127801	0.0121937	amino acid transporter-like 15
Os06g0208700	1.00022	0.000128902	0.0122525	plant and fungi atypical dual-specificity phosphatase 3
Os05g0339300	1.32978	0.000130407	0.0123491	-
novel.78	5.64652	0.000133232	0.0125695	-
Os04g0395800	3.10856	0.00014517	0.0135833	TIFY GENE 9
Os02g0696900	1.92097	0.000151627	0.0140946	OsKANADI1, OsKANADI2
Os12g0139400	1.07924	0.000156858	0.0145274	A-TYPE RESPONSE REGULATOR 10
Os06g0236266	1.47533	0.000178547	0.016416	-
Os09g0344900	-1.10018	0.000190384	0.0173779	-
Os07g0100800	1.16468	0.000191619	0.0174277	proline transporter 3
Os05g0217700	7.36694	0.000195578	0.0177025	BURP domain-containing protein 7
novel.188	1.14959	0.000203582	0.018318	-
Os03g0777100	-1.00065	0.000207631	0.0186161	-
Os05g0465800	3.49176	0.000208531	0.0186307	RESPIRATORY BURST OXIDASE HOMOLOG D
Os06g0697200	6.32615	0.000224694	0.0198642	RNA helicase 35B
Os07g0538000	2.17033	0.000234359	0.0206464	-
Os06g0555101	-1.18914	0.000247034	0.0216875	-
Os04g0482300	-1.229	0.00025141	0.0219953	-
Os07g0684700	6.26707	0.0002642	0.0230346	-
Os09g0458800	-1.62972	0.000268525	0.0233312	-
Os03g0760200	-1.40562	0.000278273	0.0240717	BENTAZON LETHAL
Os07g0190000	3.65393	0.000278951	0.0240717	1-DEOXY-D-XYLULOSE 5-PHOSPHATE SYNTHASE 3
novel.685	1.77279	0.000292897	0.0251037	-
Os05g0366000	1.34962	0.000297477	0.0254101	BETA-GLUCOSIDASE 21
Os02g0483500	-2.1181	0.000300158	0.0255479	malonyltransferase 2, flavonol 3-O-glucoside malonyltransferase
Os07g0282300	-5.46083	0.000309504	0.026085	aldehyde oxidase 3
Os10g0419500	-1.24082	0.000318783	0.0267778	ARD4
Os01g0557200	-4.1782	0.000327388	0.0274095	-
Os02g0211000	6.10717	0.000333007	0.027788	ABC TRANSPORTER A FAMILY MEMBER 1
Os06g0700550	-6.06714	0.000338289	0.0281359	-
Os03g0133300	-1.08045	0.000343002	0.0284343	-
Os02g0734800	-1.14972	0.000345762	0.0285694	-
Os06g0232400	-5.94194	0.000370015	0.030075	-
Os02g0593600	-2.10314	0.000397758	0.0320284	intracellular Ras-group-related LRR protein 2
Os06g0112700	-2.55644	0.000408655	0.0326975	R2R3-MYB
Os04g0411400	1.46282	0.000421414	0.0335064	RICE TERMINAL FLOWER 1/CENTRORADIALIS HOMOLOG 4
Os07g0141400	-1.27772	0.000432243	0.0340462	PHOTOSYSTEM II SUBUNIT
Os04g0422950	5.89923	0.000440106	0.0345579	-
Os02g0161100	3.12233	0.000455608	0.0355349	FH10
Os06g0307900	-2.41295	0.000456764	0.0355349	-
Os10g0538950	4.20651	0.000481826	0.0372553	-
Os01g0612425	6.12076	0.00050388	0.0388418	-
Os12g0132200	1.13561	0.00050634	0.0388555	CALCINEURIN B-LIKE PROTEIN-INTERACTING PROTEIN KINASE 32
Os06g0692600	1.4484	0.000507131	0.0388555	-
Os01g0260100	1.59723	0.000512203	0.0391255	-
Os03g0836600	-1.33672	0.000523539	0.039871	-
novel.762	2.26292	0.000535191	0.0406359	-
Os05g0387700	1.30195	0.000554743	0.0419943	RECEPTOR-LIKE CYTOPLASMIC KINASE 186
Os08g0482600	1.36828	0.000568047	0.0427455	UCLACYANIN-LIKE PROTEIN 29
Os09g0431300	1.38686	0.000580399	0.0434166	-
Os01g0180400	1.296	0.000600554	0.0447434	-
Os05g0375400	-1.08535	0.000601675	0.0447434	(1,3;1,4)-b-glucanase, (1,3;1,4)-beta-glucanase, pathogenesis-related gene 2, endo-(1,3;1,4)-beta-glucanase 1
Os01g0859300	4.63969	0.000604472	0.0448196	ABA INSENSITIVE 5
novel.1409	2.61018	0.000607033	0.0448778	-
Os06g0707350	-5.31346	0.000612546	0.0450221	-
Os11g0175800	5.45236	0.000618658	0.0453395	-
Os10g0390900	6.05257	0.000623155	0.0455371	-
Os05g0577100	-1.22175	0.000626394	0.0456419	-
Os12g0555200	-1.37525	0.000666783	0.0483064	PATHOGENESIS-RELATED GENE 10B
ENSRNA049471602	-5.33445	0.000691591	0.0499605	Plant_SRP
Differentially expressed genes（DEGs) were showed with log2 (FoldChange) and p value (p<0.05, absolute fold change > 2)
