# Supplementary material for: OsAlR3 regulates aluminum tolerance through promoting the secretion of organic acids and the expression of antioxidant genes in rice
Source: BMC Plant Biol. 2024 Jun 28;24:618. doi: 10.1186/s12870-024-05298-9 (PMC11212236; doi:10.1186/s12870-024-05298-9)
Supplement: Supplementary file 4 — Supplementary Material 4 [file 12870_2024_5298_MOESM4_ESM.xlsx]

## Sheet: Sheet1
Table S4. Genes differentially expressed in osalr3 mutant lines compared with the WT plants under Al stress.
id	log2FoldChange	pvalue	padj	gene_name
Os03g0339900	-4.416	2.05748e-254	5.17044e-250	CALCINEURIN B-LIKE PROTEIN-INTERACTING PROTEIN KINASE 10
Os04g0474300	3.4833	3.72837e-190	4.6847e-186	BETA-GLUCOSIDASE 9
Os03g0115800	8.99847	1.39394e-124	1.16766e-120	-
Os09g0428900	-5.45685	6.40836e-84	4.02605e-80	-
novel.69	5.61875	1.42432e-65	7.15864e-62	-
Os09g0484200	-1.85567	5.13981e-63	2.15273e-59	-
Os05g0186300	3.19517	1.86123e-59	6.68182e-56	cytosolic NADP malic enzyme 2
Os05g0213900	-3.87203	2.2261e-54	6.99274e-51	-
Os03g0115700	4.16947	4.73086e-54	1.32096e-50	-
Os06g0334100	2.33133	2.98632e-50	7.50463e-47	-
Os04g0486950	-1.81885	3.00593e-49	6.86719e-46	MALATE SYNTHASE
Os03g0203200	-1.48407	4.21703e-48	8.83116e-45	DWARF KAMIKAWABUNWAI TILLERING
Os01g0598900	1.82966	5.26803e-47	1.01835e-43	-
Os05g0217700	6.74556	7.063e-46	1.26781e-42	BURP domain-containing protein 7
Os09g0413200	2.40192	2.46014e-44	4.12155e-41	-
Os07g0471900	-1.89028	1.39249e-42	2.18709e-39	basic helix-loop-helix protein 077
Os07g0448600	-2.03627	2.25811e-42	3.33802e-39	-
Os01g0297200	-1.52668	2.6502e-42	3.69998e-39	-
Os03g0432100	-2.28327	3.45953e-42	4.57568e-39	Pyruvate orthophosphate dikinase, cytosolic Pyruvate orthophosphate dikinase, cytosolic PPDK
Os06g0693600	1.27368	1.6623e-41	2.08868e-38	-
Os03g0670700	-1.3014	8.33656e-41	9.97608e-38	GLYCINE-RICH RNA-BINDING PROTEIN 3
Os04g0688300	-1.96204	1.50635e-40	1.72066e-37	class III peroxidase 61, Peroxidase 2
Os10g0208500	1.96486	2.07267e-40	2.26461e-37	-
Os07g0448100	-1.90088	1.36184e-38	1.42596e-35	PLASMA MEMBRANE INTRINSIC PROTEIN 2;4
Os01g0975900	-1.26617	3.09649e-38	3.11259e-35	TONOPLAST INTRINSIC PROTEIN 1;2
Os05g0153300	4.8176	4.13956e-36	4.00104e-33	-
novel.2029	6.3526	3.23394e-35	3.00996e-32	-
Os02g0711400	-1.98936	1.00282e-34	9.0003e-32	-
Os03g0255500	1.33985	3.18529e-34	2.76022e-31	-
Os02g0689900	-1.54822	4.20272e-33	3.52048e-30	nitrate transporter 1.5A
Os03g0109300	-1.54614	1.44103e-32	1.16816e-29	LONELY GUY LIKE PHOSPHORIBOHYDROLASE 3
Os01g0603300	-1.36685	1.0683e-31	8.38945e-29	-
Os02g0671300	-2.11519	1.54403e-31	1.1758e-28	basic helix-loop-helix protein 076
Os02g0766600	-1.26553	1.65566e-31	1.22373e-28	-
Os02g0668500	-1.65671	6.00297e-31	4.31013e-28	-
Os02g0272850	5.91322	6.21896e-31	4.34118e-28	-
Os03g0648400	-1.5553	6.90996e-31	4.69317e-28	DnaJ domain protein A4, YDJ1 protein
Os02g0572600	-1.73075	1.0865e-30	7.18522e-28	-
Os02g0175600	-1.34769	1.5248e-30	9.82521e-28	-
Os06g0674100	-1.961	3.9168e-30	2.46073e-27	-
Os02g0588700	-1.47207	6.7489e-30	4.13658e-27	-
Os09g0542100	1.14727	7.77013e-30	4.64913e-27	-
Os01g0287600	-2.24974	1.29274e-29	7.55502e-27	CHITINASE 10
Os09g0412700	-2.73541	2.80052e-29	1.59948e-26	-
Os04g0679400	-1.31552	1.09954e-28	6.14034e-26	-
novel.1462	1.89651	1.74336e-28	9.52406e-26	-
Os01g0194600	-1.50037	2.56509e-28	1.37151e-25	GLUTAREDOXIN 2
Os04g0320700	-1.33283	4.56491e-28	2.38992e-25	-
Os07g0162900	-1.78439	1.39158e-27	7.13682e-25	Cell death associated protein 3
Os07g0125500	-2.35078	3.8613e-27	1.94069e-24	-
novel.580	9.17198	5.31945e-27	2.62113e-24	-
Os08g0460600	-1.97239	1.03629e-26	5.00809e-24	CYTOKININ OXIDASE/DEHYDROGENASE 11
Os04g0605100	-1.24745	1.37803e-26	6.53396e-24	WRKY GENE 68
novel.1633	-2.11473	7.36636e-26	3.42809e-23	-
novel.969	-1.79876	1.38791e-25	6.34148e-23	-
Os05g0580600	-2.10069	2.43464e-25	1.09255e-22	-
Os03g0701200	-1.72415	2.53896e-25	1.11937e-22	-
Os04g0412500	-2.16744	3.29186e-25	1.42628e-22	ALPHA-CARBONIC ANHYDRASE 2
Os01g0598600	-3.78882	3.39641e-25	1.44664e-22	-
Os12g0632000	-1.27085	3.72362e-25	1.55958e-22	Glycine-Rich Protein GRP162, a Gly-rich protein encoding 162 amino acids, glycine-rich protein 162
Os07g0684700	6.38798	4.41276e-25	1.78859e-22	-
Os04g0598000	-1.61686	4.84202e-25	1.93143e-22	-
Os06g0166400	-1.41014	5.96606e-25	2.34261e-22	ETHYLENE RESPONSE FACTOR 7
Os11g0182200	-1.88512	6.68083e-25	2.58291e-22	-
Os06g0695700	-2.85952	7.29016e-25	2.77578e-22	-
Os02g0669366	-2.07358	1.83615e-24	6.88693e-22	-
Os11g0235200	-1.21344	2.22982e-24	8.24048e-22	SHORT PANICLE 1
Os11g0426400	-1.8004	3.77539e-24	1.37501e-21	UCLACYANIN-LIKE PROTEIN 34
Os03g0183200	-1.12136	6.55055e-24	2.35165e-21	ETHYLENE RESPONSE FACTOR 69
Os06g0130800	-1.20116	1.03629e-23	3.66789e-21	-
Os01g0835700	-2.0874	1.24231e-23	4.33602e-21	CCT domain-containing gene 1, CCT (CO, CO-LIKE and TOC1) domain protein 1, CCT domain protein 1, CCT MOTIF FAMILY (CMF) gene 1
Os03g0332533	-2.26282	1.26793e-23	4.36482e-21	-
Os05g0164900	1.29713	1.35422e-23	4.59884e-21	-
Os06g0271600	-2.05652	1.89753e-23	6.358e-21	-
Os03g0607700	-1.4172	2.40365e-23	7.94784e-21	-
novel.739	5.66353	4.00081e-23	1.30572e-20	-
Os05g0580000	2.67706	4.16902e-23	1.34317e-20	ADP-GLUCOSE PYROPHOSPHORYLASE LARGE SUBUNIT 3
Os12g0120100	-2.43473	4.27531e-23	1.35998e-20	-
Os11g0182100	-2.27389	4.98205e-23	1.56499e-20	-
Os07g0606600	-2.52968	7.29811e-23	2.26422e-20	HAP3F SUBUNIT OF CCAAT-BOX BINDING COMPLEX
Os03g0291500	-1.70159	9.70439e-23	2.97404e-20	ASPARAGINE SYNTHETASE 1
Os05g0344200	-1.42219	9.92931e-23	3.00631e-20	-
Os04g0567200	-1.70815	1.05031e-22	3.14217e-20	-
Os05g0270500	11.6497	1.62992e-22	4.81881e-20	RPP14-family protein 1
Os04g0322100	-1.9379	3.61085e-22	1.05512e-19	-
Os01g0720700	-1.15641	7.32252e-22	2.11511e-19	serine acetyl transferase
Os09g0422000	-1.43188	7.64654e-22	2.18361e-19	hydroxycinnamoyl CoA:shikimate/quinate hydroxycinnamoyl transferase 3
Os01g0221000	-1.23596	7.8646e-22	2.22064e-19	-
Os05g0439000	-1.48932	8.52769e-22	2.38112e-19	-
Os08g0475100	-1.37985	9.81492e-22	2.71043e-19	-
Os04g0475600	-1.45691	1.04936e-21	2.86636e-19	DAO
novel.1655	1.41167	1.08006e-21	2.91006e-19	-
Os12g0150100	-1.40853	1.08852e-21	2.91006e-19	-
Os01g0221100	-1.13919	1.33355e-21	3.5276e-19	JASMONYL-L-ISOLEUCINE SYNTHASE 2
Os08g0429800	-2.44703	1.43386e-21	3.75343e-19	cytochrome 450 735A3
Os06g0698748	-1.0397	4.24474e-21	1.07748e-18	-
Os08g0521000	-1.04323	4.67666e-21	1.17525e-18	-
Os01g0921800	-1.38275	5.07528e-21	1.26279e-18	F-box protein 52
Os08g0519750	-1.55487	6.00841e-21	1.48031e-18	-
Os01g0296166	-1.55397	8.08621e-21	1.97288e-18	-
Os01g0138800	-1.90593	9.59188e-21	2.3105e-18	-
Os01g0649900	1.50097	9.65391e-21	2.3105e-18	GDSL ESTERASE/LIPASE PROTEIN 20
Os09g0553100	-1.5416	1.09979e-20	2.60733e-18	-
Os03g0823400	-1.41455	1.15422e-20	2.71079e-18	-
Os02g0193732	-1.99037	1.20805e-20	2.81096e-18	-
Os09g0392666	-1.53849	2.19898e-20	5.06976e-18	-
Os01g0256500	-1.11264	2.24444e-20	5.12753e-18	-
Os08g0484700	-1.90326	3.26121e-20	7.38326e-18	-
Os08g0428800	-1.61768	3.45432e-20	7.75063e-18	-
Os10g0539500	-1.81455	4.01171e-20	8.92163e-18	Histone H4
Os01g0248500	-2.21447	4.12834e-20	9.10045e-18	-
Os07g0589000	-1.65025	5.0883e-20	1.1119e-17	-
Os02g0272800	2.80415	5.16903e-20	1.11981e-17	-
Os05g0148800	-1.93291	6.91289e-20	1.48479e-17	-
novel.470	4.16742	7.19886e-20	1.53311e-17	-
Os10g0364900	-1.09362	8.88265e-20	1.86018e-17	-
Os08g0482700	-1.07331	1.49875e-19	3.1127e-17	UCLACYANIN-LIKE PROTEIN 30
Os06g0696600	-1.8329	1.72328e-19	3.54968e-17	XYLOGLUCAN ENDOTRANSGLUCOSYDASE/HYDROLASE 12
Os01g0754800	-2.17754	2.02841e-19	4.14422e-17	-
Os03g0609500	-1.23542	2.16559e-19	4.37339e-17	LATERAL ORGAN BOUNDARIES DOMAIN 38, lateral organ boundaries domain protein 38
Os11g0425600	-1.2455	2.17539e-19	4.37339e-17	-
Os08g0427700	-1.69109	2.25401e-19	4.4955e-17	-
Os05g0106200	-1.52027	2.63193e-19	5.2079e-17	USUALLY MULTIPLE ACIDS MOVE IN AND OUT TRANSPORTER 8
Os01g0952500	1.17418	3.00872e-19	5.90697e-17	A-TYPE RESPONSE REGULATOR 4
Os07g0185900	-1.06545	3.41307e-19	6.64888e-17	-
Os09g0379600	-1.36096	3.99009e-19	7.71314e-17	HOMEOBOX GENE 25
Os02g0525100	-1.24576	4.12541e-19	7.91387e-17	-
Os01g0247700	-1.09861	5.27545e-19	1.00433e-16	-
Os07g0674500	-1.3138	7.00796e-19	1.32414e-16	-
Os02g0116700	-1.60192	7.44764e-19	1.39671e-16	-
Os01g0284500	-1.1141	7.63146e-19	1.42058e-16	germin-like protein 4, german-like protein 1-2
Os03g0817200	-1.481	8.77427e-19	1.61388e-16	aromatic and neutral amino acid transporter 2
Os02g0108800	-1.78788	8.79834e-19	1.61388e-16	-
Os08g0108100	-2.80635	1.16214e-18	2.11627e-16	PMEI28
Os07g0623000	-1.10136	1.24692e-18	2.2528e-16	-
novel.1182	-1.53812	1.25504e-18	2.2528e-16	-
Os02g0734800	-1.76375	1.26666e-18	2.25753e-16	-
Os06g0610800	-1.5236	1.30403e-18	2.30776e-16	-
Os03g0855500	-1.91539	1.33066e-18	2.33842e-16	F-box protein 177
Os07g0664200	-1.30456	1.50604e-18	2.62825e-16	-
Os06g0106800	-1.36323	1.65207e-18	2.86322e-16	-
Os04g0445000	-1.22689	1.98068e-18	3.40921e-16	-
Os06g0221200	-1.04529	3.01193e-18	5.14897e-16	ANNEXIN 5
Os10g0532300	-1.0651	3.17227e-18	5.38644e-16	-
Os01g0854000	-1.74438	3.3145e-18	5.59015e-16	-
Os11g0177400	-1.27273	7.53068e-18	1.25328e-15	ABC TRANSPORTER G FAMILY MEMBER 27
Os02g0658100	-1.53934	1.45463e-17	2.40493e-15	TONOPLAST INTRINSIC PROTEIN 2;1
Os01g0750100	-1.2555	1.5486e-17	2.54355e-15	WRKY GENE 13
Os07g0116600	-1.4731	1.66554e-17	2.71786e-15	-
novel.529	1.55526	1.91779e-17	3.08936e-15	-
Os04g0482000	-1.0925	1.97103e-17	3.1549e-15	Methionine sulfoxide reductase A2.1
Os07g0633000	-1.5288	2.03643e-17	3.23896e-15	-
Os01g0681600	-1.26354	2.17921e-17	3.44425e-15	-
Os09g0358000	-10.3241	2.26867e-17	3.56323e-15	-
Os09g0447300	-1.22647	2.40165e-17	3.74866e-15	P-450 76L1
novel.988	-2.81358	3.40362e-17	5.27981e-15	-
Os01g0923000	-1.31476	3.43445e-17	5.29496e-15	-
Os02g0671100	-2.16336	3.51675e-17	5.38878e-15	miRNAs regulated and abiotic stress induced F-box gene 1, F-box protein 104
Os06g0239500	-1.05319	3.83508e-17	5.84095e-15	-
Os05g0492500	-5.68584	4.66867e-17	7.0677e-15	-
Os03g0113000	-1.35814	4.77332e-17	7.18284e-15	RECEPTOR-LIKE CYTOPLASMIC KINASE 95
Os08g0203600	-1.26205	6.11751e-17	9.15077e-15	-
Os04g0660000	-2.62733	6.32403e-17	9.40372e-15	-
Os04g0450400	-1.15831	6.64929e-17	9.82921e-15	-
Os01g0930500	-2.01841	6.80562e-17	1.00015e-14	-
Os10g0466700	-1.08622	6.98252e-17	1.01428e-14	-
Os04g0648900	-1.16234	7.55837e-17	1.09162e-14	ETHYLENE RESPONSE FACTOR 8
Os07g0511100	6.67259	8.52145e-17	1.22368e-14	-
Os07g0231500	-1.20729	8.86721e-17	1.2661e-14	-
Os02g0684400	-1.255	1.03664e-16	1.46353e-14	-
Os06g0136900	-1.31017	1.05506e-16	1.48121e-14	DEPRESSED PALEA 1
Os01g0227800	-3.01359	1.23146e-16	1.71926e-14	-
Os01g0140500	-1.09236	1.2896e-16	1.79048e-14	-
Os01g0641800	-1.84034	1.40938e-16	1.94603e-14	-
Os04g0455700	-1.57216	1.91857e-16	2.62031e-14	-
Os03g0705800	-2.11805	1.99049e-16	2.70384e-14	-
Os04g0452700	-1.15222	2.05563e-16	2.77731e-14	monosaccharide transporter 1
Os01g0747300	-1.61505	2.28596e-16	3.07199e-14	-
Os01g0316100	-2.12619	2.50254e-16	3.34515e-14	-
Os10g0495400	2.26578	2.86053e-16	3.80344e-14	pentatricopeptide repeat (PPR)-encoding gene 458, pentatricopeptide repeat-containing protein 458, pentatricopeptide repeat protein 7, pentatricopeptide repeat motif containing gene 4, PPR motif-containing gene 4
Os02g0168100	-2.1605	3.37225e-16	4.4369e-14	4-hydroxyphenylpyruvate dioxygenase, p-hydroxyphenylpyruvate dioxygenase
Os11g0175800	9.91856	3.49853e-16	4.57831e-14	-
Os01g0185900	-1.31695	3.51617e-16	4.57831e-14	WRKY GENE 107
Os05g0226900	3.22042	3.62001e-16	4.68921e-14	REPETITIVE PROLINE-RICH PROTEIN 1.1, proline rich protein
Os12g0481400	-4.3586	3.64903e-16	4.70256e-14	-
Os04g0474800	1.33678	4.38018e-16	5.61601e-14	BETA-GLUCOSIDASE 12
Os05g0584200	-1.04144	5.17514e-16	6.56825e-14	LATE EMBRYOGENESIS ABUNDANT PROTEIN 8
Os10g0437000	-1.16609	5.83929e-16	7.37394e-14	-
Os03g0125100	-1.3782	6.31041e-16	7.92903e-14	beta-Carotene Hydroxylase 1, carotene beta-ring hydroxylase 3
Os08g0510700	-1.3669	6.49388e-16	8.11897e-14	-
novel.495	-1.64746	6.73464e-16	8.3783e-14	-
Os06g0199400	-2.40142	8.55226e-16	1.05871e-13	-
Os04g0559700	-1.05384	8.72873e-16	1.07526e-13	PLASMA MEMBRANE INTRINSIC PROTEIN 1;2
Os11g0177750	-1.66661	9.82023e-16	1.20382e-13	-
novel.57	-9.79461	1.07099e-15	1.30019e-13	-
Os09g0563200	1.0178	1.22425e-15	1.4791e-13	HIGH-AFFINITY POTASSIUM(K+) TRANSPORTER 18
Os04g0271200	1.60425	1.29423e-15	1.55618e-13	PASTICCINO2, PASTICCINO 2
Os04g0565900	-1.03246	1.62261e-15	1.9234e-13	basic helix-loop-helix protein 075
Os02g0118950	-9.80018	1.6511e-15	1.94799e-13	-
Os05g0542200	-1.31361	1.99523e-15	2.31634e-13	-
Os09g0452800	-2.80418	2.00018e-15	2.31634e-13	-
Os01g0881900	-1.05316	2.25131e-15	2.5952e-13	-
Os03g0339400	-1.12001	2.28185e-15	2.6184e-13	class III peroxidase 40
Os05g0160300	-1.08427	2.31355e-15	2.6427e-13	non-specific lipid transfer protein d8, lipid transfer protein d8, type D non-specific lipid transfer protein 8, Protease inhibitor
Os07g0684400	1.24085	2.3544e-15	2.6772e-13	-
Os06g0203500	1.22379	2.60542e-15	2.94929e-13	-
Os03g0102700	1.3747	2.90539e-15	3.2741e-13	BETA-EXPANSIN 7
Os02g0651900	-1.7407	3.39345e-15	3.80703e-13	-
Os01g0544700	-9.73167	3.51001e-15	3.92029e-13	-
Os08g0120600	-1.45506	3.7259e-15	4.143e-13	-
novel.1429	-9.74757	4.06712e-15	4.50249e-13	-
Os06g0237502	-1.24401	4.60796e-15	5.07886e-13	-
Os01g0220400	-1.37298	4.7503e-15	5.21289e-13	-
Os12g0477400	-1.21981	5.15284e-15	5.62539e-13	NAC DOMAIN-CONTAINING PROTEIN 139
Os04g0233400	-1.40225	6.48135e-15	7.02054e-13	PLASMA MEMBRANE INTRINSIC PROTEIN 2;6
Os02g0643800	-2.50333	7.35954e-15	7.92804e-13	SMALL AUXIN-UP RNA 11
Os02g0237100	-1.10958	7.38226e-15	7.92804e-13	Acaulis5, Acaulis 5
Os12g0574700	-1.17888	8.36656e-15	8.90897e-13	-
Os02g0122600	-1.73611	9.01404e-15	9.55792e-13	-
Os01g0602800	1.46367	1.1638e-14	1.22434e-12	RECEPTOR-LIKE CYTOPLASMIC KINASE 42
Os10g0412700	-2.54325	1.16442e-14	1.22434e-12	-
Os04g0316200	-2.08811	1.23746e-14	1.29573e-12	-
Os03g0374600	-1.62509	1.62446e-14	1.69389e-12	-
Os02g0654600	-1.55063	1.76712e-14	1.82747e-12	-
Os12g0113600	7.03724	1.79192e-14	1.84553e-12	-
Os03g0154000	-1.09638	1.93721e-14	1.97895e-12	-
Os09g0403300	-1.10494	1.95336e-14	1.98736e-12	cytochrome 450 735A4
Os01g0743300	-1.00079	2.09906e-14	2.12699e-12	-
Os10g0550900	-1.19814	2.54135e-14	2.56483e-12	Proline dehydrogenase
Os05g0119200	-1.50755	2.94629e-14	2.94699e-12	glycine-rich RNA-binding protein 1
Os11g0535600	-1.20192	2.9552e-14	2.94699e-12	-
Os10g0406350	-1.33396	3.44514e-14	3.42199e-12	-
Os10g0496000	-1.151	3.46339e-14	3.42658e-12	DNA BINDING WITH ONE FINGER 27
Os03g0259100	2.27751	3.47974e-14	3.42925e-12	UCLACYANIN-LIKE PROTEIN 7
Os02g0720450	-1.65254	3.49684e-14	3.43264e-12	-
Os10g0440500	-1.21992	4.01598e-14	3.92691e-12	-
Os05g0580900	-1.69249	4.48021e-14	4.3636e-12	-
Os04g0287400	-1.53641	4.49731e-14	4.3636e-12	WRKY GENE 51
Os02g0575000	-1.30794	5.10383e-14	4.91415e-12	-
Os03g0643900	-1.63242	5.4929e-14	5.26858e-12	-
Os11g0592100	-1.00884	5.61741e-14	5.36751e-12	PATHOGENESIS-RELATED GENE 4B
Os01g0198500	-1.33945	6.11113e-14	5.7952e-12	-
Os02g0503900	-1.51694	8.42229e-14	7.89747e-12	-
novel.796	-1.02148	8.9889e-14	8.39744e-12	-
Os11g0184900	-1.08145	9.66707e-14	8.96434e-12	NAC DOMAIN-CONTAINING PROTEIN 5
Os10g0481000	-1.85753	1.09366e-13	1.00183e-11	-
Os03g0345901	-1.12845	1.16726e-13	1.0628e-11	-
Os02g0807000	-1.03822	1.23152e-13	1.11726e-11	PHOSPHOENOL PYRUVATE CARBOXYLASE KINASE1
novel.1018	3.52648	1.45255e-13	1.30834e-11	-
Os02g0832100	-1.80363	1.55984e-13	1.39497e-11	-
Os02g0204700	-1.14553	1.78142e-13	1.58749e-11	CYTOCHROME P450 HYDROXYLASE 734A2
Os05g0389000	1.17437	1.91644e-13	1.69578e-11	ETHYLENE RESPONSE FACTOR 142
Os02g0119000	-9.21714	2.09113e-13	1.84386e-11	-
Os04g0450300	-2.18449	2.21338e-13	1.93133e-11	-
Os06g0716100	-1.21555	2.22143e-13	1.93165e-11	-
Os02g0530300	-1.22841	2.60896e-13	2.25303e-11	STRESS ASSOCIATED PROTEIN GENE 5
Os03g0826900	-1.26382	2.63721e-13	2.26963e-11	endosperm-specific gene 58
Os12g0428000	-1.14176	2.72362e-13	2.33599e-11	SULFURTRANSFERASE 7
Os07g0530400	-1.47521	3.14212e-13	2.68576e-11	Os_F0782
Os03g0391100	-1.43538	3.25453e-13	2.76305e-11	-
Os07g0109500	-1.15173	3.31541e-13	2.80527e-11	-
Os03g0297600	-1.13852	3.51998e-13	2.96836e-11	PYRABACTIN RESISTANCE 1 LIKE/REGULATORY COMPONENTS OF ABA RECEPTOR 4, pyrabactin resistance-like 4
Os01g0347600	-2.43825	3.7062e-13	3.10456e-11	-
Os04g0385600	-1.95272	4.21723e-13	3.52089e-11	Os_F0796
Os02g0236800	-1.19664	4.24355e-13	3.53114e-11	class III peroxidase 26
Os05g0305200	2.34019	4.6013e-13	3.81619e-11	-
Os10g0343400	-1.73347	4.9414e-13	4.03173e-11	CELLULOSE SYNTHASE LIKE F7
Os08g0250200	-1.31776	5.05766e-13	4.09997e-11	-
Os05g0149300	-1.54207	5.08223e-13	4.10664e-11	-
Os06g0711700	-1.86007	5.23896e-13	4.21971e-11	-
Os04g0610900	-1.18897	5.29967e-13	4.25497e-11	CONSTITUTIVE TRIPLE-RESPONSE3
novel.1201	1.229	5.67773e-13	4.52957e-11	-
Os01g0595725	-3.10445	6.07384e-13	4.83024e-11	-
Os09g0433800	-1.70464	6.6013e-13	5.20033e-11	-
Os06g0327300	-1.29546	7.04188e-13	5.52315e-11	NADPH-DEPENDENT THIOREDOXIN REDUCTASE A
Os01g0602200	6.03102	7.05504e-13	5.52315e-11	P-450 72A31
Os02g0790500	-1.16281	7.33616e-13	5.72539e-11	TREHALOSE-6-PHOSPHATE SYNTHASE 5
Os07g0471683	-2.4215	7.78108e-13	6.03514e-11	-
Os07g0100200	-1.14075	7.909e-13	6.11548e-11	PDX11
novel.1197	1.65434	8.72026e-13	6.6811e-11	-
Os04g0422900	8.93988	8.87301e-13	6.77747e-11	-
Os09g0309500	-1.6924	9.27937e-13	7.06638e-11	-
Os10g0495900	-1.25783	9.45896e-13	7.16076e-11	-
Os11g0485500	-1.59089	9.4603e-13	7.16076e-11	-
Os02g0200300	-1.49405	1.02769e-12	7.75554e-11	-
novel.1436	-8.83361	1.12357e-12	8.45372e-11	-
Os08g0462900	-1.08502	1.16288e-12	8.72334e-11	-
Os09g0498500	-2.88116	1.21531e-12	9.0625e-11	-
Os01g0311800	-2.20001	1.244e-12	9.249e-11	PECTIN METHYLESTERASE 2
Os05g0439400	-1.43818	1.25835e-12	9.32812e-11	plant U-box-containing protein 44, U-box protein 44
Os04g0689700	1.051	1.42343e-12	1.05208e-10	-
Os05g0454500	-1.21766	1.49851e-12	1.10433e-10	-
Os03g0700450	-1.131	1.55197e-12	1.14036e-10	-
Os04g0380500	-8.97924	1.55648e-12	1.14036e-10	-
Os06g0214850	-1.06065	1.5841e-12	1.15722e-10	-
Os01g0104900	-1.05588	1.62392e-12	1.18287e-10	-
Os10g0565150	-2.64978	1.65725e-12	1.20366e-10	BETA-AMYLASE 6
Os01g0639200	-1.49953	1.69255e-12	1.22576e-10	suppressor of BTH-induced, NH1-mediated lesion mimic 6
Os01g0358100	-1.38946	1.76972e-12	1.27796e-10	RAPID ALKALIZATION FACTOR 6
Os01g0888900	-1.32523	1.85763e-12	1.33378e-10	-
Os08g0420700	-1.47018	1.99519e-12	1.42847e-10	-
Os01g0222600	-1.08649	2.18518e-12	1.56004e-10	-
Os05g0399300	-1.15338	2.26381e-12	1.60705e-10	CHITINASE 2
Os03g0833600	-1.07133	2.28202e-12	1.61541e-10	-
Os09g0357400	-8.92904	2.32935e-12	1.64429e-10	-
Os06g0500300	-1.22964	2.35818e-12	1.65997e-10	-
Os01g0291500	-1.50625	2.48318e-12	1.74308e-10	acyltransferase 4, p-coumarate monolignol transferase, p-coumaroyl-CoA monolignol transferase 1
Os01g0916100	-1.22551	2.5715e-12	1.80005e-10	-
Os03g0267500	-1.47852	2.86318e-12	1.98762e-10	-
Os03g0722500	-1.03592	3.05037e-12	2.10876e-10	-
Os01g0149900	1.33459	3.16632e-12	2.17999e-10	-
Os06g0284500	-1.44502	3.26221e-12	2.23987e-10	DNA BINDING WITH ONE FINGER 20
Os06g0268500	-3.93471	3.29602e-12	2.25692e-10	-
Os06g0532500	-1.83654	3.32664e-12	2.2717e-10	FON2-LIKE CLE PROTEIN2
Os02g0527900	-1.18149	3.83677e-12	2.60589e-10	-
Os10g0405300	-1.13062	4.01717e-12	2.70647e-10	-
Os07g0645300	-1.45255	4.18908e-12	2.81475e-10	-
Os05g0192700	-10.1888	4.61196e-12	3.09063e-10	-
Os02g0777800	-1.32195	4.82196e-12	3.21422e-10	RECEPTOR-LIKE CYTOPLASMIC KINASE 86
Os07g0663800	-1.15918	5.12879e-12	3.40969e-10	short-chain alcohol dehydrogenase/reductase 110C-MI4, OsSDR110C family member MI4
novel.1102	5.04814	5.28614e-12	3.49581e-10	-
Os08g0337800	-1.62585	6.30863e-12	4.16105e-10	-
Os04g0506800	-1.11022	6.33376e-12	4.16668e-10	STLP3
novel.1850	3.60712	6.37708e-12	4.18423e-10	-
Os01g0787600	-1.16812	6.71158e-12	4.39224e-10	Prolyl Oligopeptidase 4, PROLYL OLIGOPEPTIDASE 4
Os06g0719500	-1.13205	7.11326e-12	4.64302e-10	b-ZIP TRANSCRIPTION FACTOR 54
Os03g0216700	-1.15445	7.40275e-12	4.81946e-10	FRD3-like protein 1
Os10g0397800	-2.07594	8.35981e-12	5.41448e-10	-
Os09g0554200	-1.61128	8.43637e-12	5.45002e-10	-
Os12g0577200	-1.63903	1.16544e-11	7.4713e-10	-
Os01g0894100	8.62686	1.24609e-11	7.94779e-10	-
Os05g0439100	-1.06644	1.52013e-11	9.55999e-10	-
Os03g0257600	-1.32928	1.53103e-11	9.56684e-10	-
Os02g0541500	-1.87446	1.53153e-11	9.56684e-10	-
Os08g0249000	-1.36136	1.5342e-11	9.56684e-10	B-box-containing protein 25, CCT domain-containing gene 29, CCT (CO, CO-LIKE and TOC1) domain protein 29, CCT domain protein 29
Os05g0493800	-1.34789	1.58093e-11	9.83385e-10	-
Os10g0530400	-1.41187	1.66649e-11	1.0315e-09	TAU GLUTATHIONE S-TRANSFERASE 23
Os12g0299600	6.34868	1.71759e-11	1.06051e-09	-
Os07g0141100	-1.43527	1.99995e-11	1.22882e-09	-
Os02g0771400	-1.35287	2.15855e-11	1.32303e-09	plant and fungi atypical dual-specificity phosphatase 2, Protein phosphatase 39
Os12g0612300	1.34248	2.18704e-11	1.33724e-09	-
Os07g0448400	-1.17861	2.94728e-11	1.78041e-09	PLASMA MEMBRANE INTRINSIC PROTEIN 2;5
Os02g0753000	-1.02948	3.01586e-11	1.81747e-09	TREHALOSE-6-PHOSPHATE PHOSHPHATASE 4
Os07g0459500	-1.31915	3.05889e-11	1.83899e-09	-
Os01g0750500	-1.26296	3.35904e-11	2.0003e-09	-
ENSRNA049476078	5.09537	3.47419e-11	2.06398e-09	MIR169_2
Os12g0640700	-1.68437	3.94382e-11	2.33746e-09	-
Os08g0417000	-1.14732	4.36066e-11	2.56036e-09	-
Os09g0444700	-1.1902	4.81537e-11	2.80766e-09	-
Os03g0813700	8.45886	4.97053e-11	2.89142e-09	-
Os04g0391500	-1.19409	5.20738e-11	3.01524e-09	ACT DOMAIN REPEAT PROTEIN 6
Os01g0228600	-1.06346	5.5743e-11	3.21289e-09	hydroxypyruvate reductase 2, cytosolic HPR
Os02g0533800	-1.3357	5.66587e-11	3.2582e-09	-
Os02g0823400	-1.55321	6.66489e-11	3.82394e-09	CAFFEIC ACID 3-O-METHYLTRANSFERASE LIKE 4
Os01g0823900	-1.28655	6.74315e-11	3.86003e-09	arm repeat cell adhesion protein, arm repeat protein, plant U-box-containing protein 3, U-box protein 3
Os02g0527200	-1.00496	7.10266e-11	4.04739e-09	-
Os05g0205400	-2.19526	7.3593e-11	4.18415e-09	C-TERMINALLY ENCODED PEPTIDE 12
Os03g0356400	-1.13818	7.43283e-11	4.21641e-09	GRX-like protein 6, glutaredoxin-like protein 6
Os04g0482300	-1.12184	7.91529e-11	4.47998e-09	-
Os10g0470100	6.1979	8.01253e-11	4.52483e-09	-
novel.398	8.37622	8.18264e-11	4.61053e-09	-
Os12g0183100	-1.27635	8.27458e-11	4.6519e-09	-
Os07g0582400	1.44091	8.67752e-11	4.85671e-09	-
Os03g0119300	-1.30912	9.30421e-11	5.18716e-09	Subtilisin 25, SUBTILISIN 25
Os07g0559100	-2.18947	9.30922e-11	5.18716e-09	-
Os02g0670500	-1.2429	9.42316e-11	5.23903e-09	RAPID ALKALIZATION FACTOR 8
Os02g0198500	-1.23847	9.67676e-11	5.35632e-09	-
Os03g0188200	-1.89125	9.73218e-11	5.37516e-09	-
Os03g0618300	-1.85849	1.04504e-10	5.74656e-09	-
Os10g0565500	-1.22238	1.05248e-10	5.76266e-09	-
Os08g0172300	8.30756	1.05255e-10	5.76266e-09	-
Os08g0208400	-3.12922	1.08021e-10	5.90122e-09	-
novel.622	-8.42706	1.12054e-10	6.10826e-09	-
Os11g0701500	-2.46008	1.16539e-10	6.33903e-09	-
Os06g0481850	8.33798	1.23472e-10	6.6872e-09	-
Os06g0550800	-1.52072	1.34699e-10	7.26389e-09	-
Os05g0218001	8.56887	1.38736e-10	7.44966e-09	-
Os01g0674800	1.07615	1.39135e-10	7.45513e-09	-
Os02g0176000	-1.05749	1.45683e-10	7.75638e-09	B-box-containing protein 2
Os05g0406550	2.91539	1.55335e-10	8.23535e-09	-
Os11g0240600	-1.50016	1.79208e-10	9.42157e-09	-
Os08g0155550	-1.64239	1.80606e-10	9.4752e-09	-
novel.984	1.16046	1.93077e-10	1.01084e-08	-
novel.1807	2.20055	2.02219e-10	1.05213e-08	-
Os12g0132200	1.54134	2.02855e-10	1.05325e-08	CALCINEURIN B-LIKE PROTEIN-INTERACTING PROTEIN KINASE 32
Os02g0318100	-1.36941	2.13998e-10	1.10427e-08	-
Os01g0841000	-1.14922	2.17338e-10	1.1192e-08	-
Os02g0767200	-1.70247	2.24598e-10	1.15187e-08	-
Os04g0109400	-1.16633	2.30639e-10	1.18044e-08	-
Os06g0181566	-1.07753	2.58631e-10	1.31834e-08	RPL39C
Os08g0534400	8.06902	2.8239e-10	1.43178e-08	-
Os10g0462200	-1.34848	2.84487e-10	1.43846e-08	-
Os10g0490100	-1.72549	3.04864e-10	1.53532e-08	-
Os03g0419100	-1.18539	3.17352e-10	1.59501e-08	-
Os03g0802600	-1.71139	3.22402e-10	1.61716e-08	-
novel.1646	-1.69493	3.401e-10	1.69915e-08	-
Os02g0612700	-1.53416	3.42034e-10	1.70542e-08	-
Os06g0186100	-1.47146	3.60753e-10	1.79519e-08	-
Os01g0552500	-8.20147	3.65744e-10	1.81119e-08	-
Os05g0427200	-1.15539	3.85424e-10	1.90289e-08	-
Os09g0478600	-1.62629	3.90708e-10	1.9252e-08	-
Os07g0511301	7.92655	4.01533e-10	1.97279e-08	-
Os04g0128001	-2.45435	4.01938e-10	1.97279e-08	-
Os10g0576000	-1.12153	4.07996e-10	1.99863e-08	-
Os11g0703100	-1.39025	4.21218e-10	2.05538e-08	-
Os02g0582600	-1.28643	4.57855e-10	2.22551e-08	-
Os09g0382120	4.4169	4.73494e-10	2.29709e-08	-
Os02g0202900	-1.43153	4.92209e-10	2.38328e-08	F-box protein 73
Os01g0755700	-1.04323	5.07034e-10	2.45034e-08	-
Os08g0505300	-1.32743	5.38741e-10	2.58863e-08	-
Os05g0514800	-3.42161	5.40968e-10	2.59367e-08	-
Os07g0546200	-1.29551	5.41852e-10	2.59367e-08	-
Os02g0711900	-1.68559	5.81728e-10	2.76348e-08	-
Os07g0664600	-1.28025	6.01357e-10	2.84803e-08	rice microspore-preferred 8
Os03g0266300	-1.25867	6.02925e-10	2.84803e-08	17.9 KDA CLASS I HEAT SHOCK PROTEIN 1
Os12g0158700	-1.25199	6.50293e-10	3.06028e-08	-
Os02g0252400	8.15661	6.56755e-10	3.08033e-08	PROLAMIN BOX BINDING FACTOR
novel.1773	6.87898	6.57007e-10	3.08033e-08	-
Os09g0337300	-1.33268	6.77165e-10	3.16304e-08	-
Os02g0755600	-1.10603	6.90729e-10	3.22041e-08	-
Os04g0432300	-1.70809	7.55868e-10	3.49815e-08	-
Os06g0238200	-1.59228	8.01843e-10	3.69731e-08	plant U-box-containing protein 19, U-box protein 19
Os08g0112900	-1.27552	8.34133e-10	3.83915e-08	GDSL ESTERASE/LIPASE PROTEIN 95
Os07g0537250	1.04071	9.05018e-10	4.13511e-08	-
Os08g0482300	-1.32569	9.13292e-10	4.16534e-08	ARABINOGALACTAN PROTEIN 1
novel.1108	-3.32735	9.59703e-10	4.36118e-08	-
Os03g0793100	-1.00898	9.68088e-10	4.39134e-08	-
Os05g0549800	-1.60044	1.01705e-09	4.60515e-08	APETALA2/ETHYLENE-RESPONSIVE ELEMENT BINDING PROTEIN 96
Os02g0596700	-1.48615	1.01914e-09	4.60631e-08	-
Os07g0142700	-1.08587	1.14922e-09	5.17562e-08	-
Os06g0633100	-1.35592	1.18073e-09	5.30799e-08	-
Os03g0299800	-1.29224	1.21959e-09	5.4729e-08	-
Os01g0339500	-2.184	1.26274e-09	5.64636e-08	NAC DOMAIN-CONTAINING PROTEIN 30
Os07g0638400	-1.0305	1.28029e-09	5.71469e-08	-
Os06g0260000	-1.26265	1.33936e-09	5.96773e-08	-
Os06g0287200	1.16689	1.39102e-09	6.17605e-08	-
Os11g0471300	1.50876	1.39895e-09	6.20029e-08	-
Os05g0452151	-1.96139	1.54729e-09	6.80972e-08	-
Os03g0184550	-1.50353	1.55071e-09	6.81281e-08	-
novel.697	2.41718	1.56537e-09	6.86521e-08	-
Os07g0232900	-1.46314	1.56852e-09	6.86704e-08	HEAVY METAL ATPASE 3
Os04g0441800	-1.18506	1.57369e-09	6.87156e-08	-
Os04g0529100	-1.10406	1.69501e-09	7.35674e-08	ETHYLENE RESPONSE FACTOR 45
Os03g0776150	-1.48026	1.76396e-09	7.62965e-08	-
Os05g0408900	-1.56459	1.91064e-09	8.23573e-08	1-DEOXY-D-XYLULOSE 5-PHOSPHATE SYNTHASE 1
Os02g0131800	1.06861	1.91483e-09	8.23967e-08	NATURAL RESISTANCE-ASSOCIATED MACROPHAGE PROTEIN 4
Os09g0471200	1.49061	1.9223e-09	8.25768e-08	-
novel.1730	-1.86851	2.05262e-09	8.78744e-08	-
Os01g0837800	1.01513	2.11771e-09	9.05067e-08	metal tolerance protein 11
Os03g0305100	-1.4622	2.14202e-09	9.13902e-08	-
Os08g0179400	-1.72165	2.27124e-09	9.64352e-08	basic helix-loop-helix protein 070
Os07g0162600	-2.41759	2.27561e-09	9.64352e-08	-
Os01g0851600	-1.43614	2.32308e-09	9.82812e-08	-
Os04g0526800	-1.08612	2.3538e-09	9.94134e-08	-
Os05g0510100	-2.30206	2.38303e-09	1.00479e-07	-
Os02g0767400	-1.06916	2.49531e-09	1.04686e-07	-
Os07g0638100	-1.04314	2.53905e-09	1.06167e-07	-
Os05g0557100	-1.50431	2.62961e-09	1.09226e-07	-
Os05g0244700	-1.57374	2.70362e-09	1.12115e-07	aminotransferase, class IV family protein
novel.1930	7.86854	2.83359e-09	1.17119e-07	-
Os01g0179600	-1.73318	2.86206e-09	1.18101e-07	-
Os03g0659200	-1.86	2.96953e-09	1.22335e-07	ferredoxin-like protein with C-terminal extension 1
Os05g0573800	-1.22781	3.16174e-09	1.29733e-07	-
Os05g0298900	-1.88517	3.16588e-09	1.29733e-07	-
novel.189	-7.91523	3.24326e-09	1.32174e-07	-
novel.1678	3.14689	3.24519e-09	1.32174e-07	-
Os02g0638650	-1.40929	3.3011e-09	1.34017e-07	ETHYLENE RESPONSE FACTOR 141
Os04g0415401	7.85694	3.31999e-09	1.34567e-07	-
Os09g0560300	-1.51323	3.37211e-09	1.36459e-07	-
Os08g0101500	-1.31496	3.51333e-09	1.41718e-07	SULPHATE TRANSPORTER 5;2
Os03g0629800	8.22366	3.54006e-09	1.42567e-07	-
Os12g0482500	-1.66557	3.78598e-09	1.51984e-07	-
Os12g0299650	7.8381	3.79242e-09	1.51999e-07	-
Os02g0729200	-1.65233	3.94821e-09	1.5774e-07	trichome birefringence-like 55
Os03g0324900	-1.33547	4.13468e-09	1.64666e-07	-
Os04g0253000	-1.2098	4.18146e-09	1.66266e-07	G1/S-phase gene H1
Os04g0580300	-1.25472	4.22191e-09	1.67609e-07	-
Os03g0794300	-1.09643	4.24837e-09	1.68394e-07	-
Os09g0419100	1.02173	4.27686e-09	1.69256e-07	-
Os04g0350100	2.25029	4.28673e-09	1.6938e-07	-
Os01g0229500	-1.06777	4.31677e-09	1.70299e-07	-
Os09g0417400	-1.15724	4.32985e-09	1.70547e-07	basic helix-loop-helix protein 100
Os03g0857900	-1.06429	4.34969e-09	1.71061e-07	LONELY GUY LIKE PHOSPHORIBOHYDROLASE 5
Os09g0482800	-2.17315	4.41674e-09	1.73155e-07	-
Os08g0256000	-1.59207	4.46586e-09	1.74809e-07	-
Os08g0438600	-1.25819	4.49732e-09	1.75766e-07	-
Os02g0676400	-3.29116	4.80321e-09	1.8656e-07	-
Os03g0367150	-1.07931	4.84147e-09	1.87757e-07	-
Os02g0815000	-1.1817	5.3725e-09	2.0739e-07	-
Os02g0586900	-1.06058	5.68066e-09	2.18614e-07	endosperm-specific gene 40
novel.762	2.69039	5.75828e-09	2.21262e-07	-
Os01g0752500	-1.21092	6.17952e-09	2.36364e-07	ETHYLENE RESPONSE FACTOR 92
Os01g0551100	-1.25845	6.48593e-09	2.47331e-07	-
Os03g0185700	-1.31745	6.78812e-09	2.56906e-07	-
Os01g0846300	-1.2473	6.9164e-09	2.60975e-07	protein phosphatase 15, protein phosphatase 2C09, protein phosphatase 2C9, protein phosphatase 2C 9
Os02g0764100	-1.14654	7.10107e-09	2.67541e-07	-
Os04g0631100	-1.54341	7.15323e-09	2.69103e-07	-
Os06g0535400	-1.15084	7.45005e-09	2.79433e-07	-
Os04g0630400	-1.27787	7.46295e-09	2.79499e-07	-
Os01g0266800	-1.20498	7.56295e-09	2.82823e-07	-
Os06g0265100	7.72971	7.69393e-09	2.87293e-07	-
Os06g0691400	-1.20989	7.85079e-09	2.92282e-07	ILL6
Os06g0221000	1.73688	8.75398e-09	3.24465e-07	-
Os10g0135100	-4.5132	9.57501e-09	3.53333e-07	-
Os02g0161100	5.21995	9.64074e-09	3.55237e-07	FH10
Os05g0171900	-1.07419	1.04542e-08	3.84648e-07	GLYOXALASE I-6
Os01g0267400	-1.2679	1.04766e-08	3.84906e-07	-
Os06g0496800	-1.11796	1.15925e-08	4.22817e-07	-
Os10g0527800	-1.06057	1.28146e-08	4.6469e-07	TAU GLUTATHIONE S-TRANSFERASE 12
Os02g0804100	-1.36469	1.36278e-08	4.9064e-07	-
Os09g0431600	2.00943	1.37085e-08	4.92838e-07	cystathionine b-synthase domain containing protein OsCBSPPR1, CBS domain containing protein OsCBSPPR1
Os12g0577600	1.14094	1.51834e-08	5.44306e-07	-
Os10g0445600	-1.7763	1.5268e-08	5.46558e-07	RAF1
Os02g0628900	2.17926	1.53664e-08	5.48282e-07	-
Os03g0270000	-1.82117	1.53816e-08	5.48282e-07	-
Os05g0595400	-1.18429	1.55176e-08	5.51565e-07	NUCLEOSIDE DIPHOSPHATE KINASE 3, Nucleoside diphosphate kinase 3
Os10g0575000	1.7193	1.56444e-08	5.54506e-07	basic helix-loop-helix protein 009
Os06g0133200	-4.14728	1.59692e-08	5.6284e-07	-
Os11g0216900	1.13724	1.67603e-08	5.88249e-07	Fe-deficiency-induced protein 2
Os08g0208700	-7.66091	1.75713e-08	6.13287e-07	-
Os06g0712200	-1.46828	1.84365e-08	6.40814e-07	-
Os06g0206401	-1.58141	1.93579e-08	6.68219e-07	-
Os04g0530200	-1.00538	1.97493e-08	6.79863e-07	-
Os02g0163300	-1.80479	2.01676e-08	6.92366e-07	-
Os01g0961000	-1.05981	2.21277e-08	7.56558e-07	-
Os12g0567800	-1.39702	2.28021e-08	7.76445e-07	METALLOTHIONEIN 1F
Os01g0805400	-3.11566	2.3022e-08	7.82873e-07	endosperm-specific gene 18
Os06g0164400	1.24977	2.32493e-08	7.89534e-07	basic helix-loop-helix protein 108, OsSPATULA, SPATULA
Os06g0237800	1.0023	2.36542e-08	8.02199e-07	DnaJ domain protein C54
Os07g0516801	-2.70857	2.3888e-08	8.09038e-07	-
Os01g0172800	-1.02112	2.46199e-08	8.30468e-07	-
Os06g0166500	-1.40208	2.62862e-08	8.83117e-07	IAA20
Os01g0816100	-1.82013	2.69927e-08	9.04435e-07	NAC DOMAIN-CONTAINING PROTEIN 4
Os01g0175100	-1.64039	2.78274e-08	9.28688e-07	-
Os03g0817100	-1.42141	2.79238e-08	9.29013e-07	-
Os01g0543100	-1.21079	2.87136e-08	9.51944e-07	class III peroxidase 17
Os03g0297000	-1.25088	2.89753e-08	9.58091e-07	-
Os03g0690500	-1.13824	3.24419e-08	1.06571e-06	-
Os07g0509800	-1.68969	3.28766e-08	1.07858e-06	adenosine 5'-phosphosulfate reductase-like protein 1
Os03g0341000	-2.25412	3.3518e-08	1.09818e-06	ETHYLENE RESPONSE FACTOR 66
Os03g0151600	-1.40509	3.46653e-08	1.13135e-06	-
Os04g0438200	-1.05826	3.67553e-08	1.19336e-06	-
Os08g0345800	1.83262	3.78397e-08	1.2254e-06	ADP-GLUCOSE PYROPHOSPHORYLASE SMALL SUBUNIT 2
Os06g0346201	-1.65454	3.96635e-08	1.28116e-06	-
Os01g0866600	-1.15366	3.97606e-08	1.28265e-06	-
Os06g0273700	-1.70732	4.02187e-08	1.29576e-06	leaf senescence protein, trichome birefringence-like 56, trichome birefringence-like 60
Os07g0126301	-6.47965	4.29084e-08	1.37712e-06	-
Os03g0411300	-1.46293	4.53142e-08	1.45248e-06	-
Os07g0650600	1.42153	4.64945e-08	1.48647e-06	BRASSINOLIDE ENHANCED GENE 2
Os04g0490866	-1.46941	4.65521e-08	1.48647e-06	-
Os07g0683200	-1.02617	4.67174e-08	1.48986e-06	NAC DOMAIN-CONTAINING PROTEIN 103
novel.429	6.27983	5.05667e-08	1.6065e-06	-
Os01g0229600	-1.1648	5.12831e-08	1.62485e-06	-
Os03g0279600	-1.45162	5.34412e-08	1.68928e-06	-
Os11g0293800	1.87395	5.44921e-08	1.71818e-06	FLOWERING TIME LIKE GENE 11
Os03g0149800	-1.84671	5.57896e-08	1.75249e-06	-
ENSRNA049468923	1.73086	5.59077e-08	1.75401e-06	MIR169_2
Os07g0173700	2.5356	6.05787e-08	1.89111e-06	-
Os02g0114300	-1.59341	6.25111e-08	1.94419e-06	-
Os04g0405300	-2.72565	6.29392e-08	1.95267e-06	short-chain alcohol dehydrogenase/reductase 110C-MS3, OsSDR110C family member MS3
Os02g0707900	-1.03989	6.32832e-08	1.96092e-06	-
Os08g0231100	3.33327	6.51464e-08	2.0129e-06	-
Os07g0544800	-1.9603	6.52009e-08	2.0129e-06	-
Os01g0172100	-1.61729	6.56906e-08	2.02321e-06	PHOSPHOENOLPYRUVATE/PHOSPHATE TRANSLOCATOR 3
Os03g0657100	-1.25505	6.56958e-08	2.02321e-06	plant U-box-containing protein 24, U-box protein 24
Os02g0730000	-1.50586	6.78519e-08	2.07688e-06	ALDEHYDE DEHYDROGENASE 2A
Os04g0381700	-1.26307	6.84796e-08	2.091e-06	basic helix-loop-helix protein 156
Os01g0294700	-1.26421	7.11083e-08	2.166e-06	peroxidase, class III peroxidase 11
Os01g0604000	-5.58394	7.22739e-08	2.19884e-06	-
Os05g0342000	-1.90348	7.35572e-08	2.22979e-06	-
Os08g0376600	-1.1321	7.54512e-08	2.2817e-06	-
Os01g0779300	-1.19455	7.72322e-08	2.32437e-06	-
novel.188	1.10339	7.86795e-08	2.36227e-06	-
Os01g0638000	-2.14191	7.88179e-08	2.3636e-06	-
Os04g0612500	3.74883	8.33605e-08	2.4909e-06	-
Os11g0177200	-1.20496	8.36613e-08	2.49692e-06	-
Os05g0506000	-1.27311	8.55334e-08	2.54373e-06	-
Os02g0455400	-1.72971	9.74299e-08	2.87372e-06	-
Os01g0364450	-1.17272	9.7862e-08	2.88309e-06	-
Os02g0648100	-1.23287	9.87656e-08	2.9063e-06	RECEPTOR-LIKE CYTOPLASMIC KINASE 79
Os03g0619600	7.4155	1.00553e-07	2.952e-06	-
Os09g0399800	-1.04487	1.03129e-07	3.02056e-06	CINNAMYL ALCOHOL DEHYDROGENASE 8A
Os06g0534800	-1.59142	1.06795e-07	3.12064e-06	-
Os07g0162400	-1.52249	1.07689e-07	3.13948e-06	Cell death associated protein 1
Os01g0152300	-1.01596	1.11026e-07	3.22181e-06	H2B.10
Os08g0563200	-1.85434	1.12466e-07	3.25982e-06	-
Os05g0496400	-1.20858	1.1514e-07	3.32776e-06	Metacaspase 4
Os02g0669100	-1.65647	1.15207e-07	3.32776e-06	DEHYDRIN 1
Os03g0247300	-1.65107	1.16038e-07	3.34791e-06	-
Os01g0219300	-1.3755	1.1652e-07	3.35797e-06	-
Os03g0757000	-1.00958	1.16913e-07	3.36543e-06	-
Os06g0320000	-1.3256	1.17709e-07	3.38446e-06	-
Os07g0176400	-1.50684	1.2181e-07	3.49838e-06	-
Os11g0265900	1.32207	1.24314e-07	3.56623e-06	-
Os12g0472800	2.18328	1.25708e-07	3.598e-06	Pollen Ole e I allergen and extensin 19
Os03g0802500	-1.00364	1.30994e-07	3.74078e-06	-
Os06g0314300	7.34506	1.33988e-07	3.80895e-06	-
Os08g0502700	-1.06839	1.36279e-07	3.86972e-06	-
novel.2133	-7.51227	1.4744e-07	4.16312e-06	-
Os02g0745400	-1.13528	1.4915e-07	4.20666e-06	-
Os07g0173100	-1.02874	1.56286e-07	4.38822e-06	-
Os02g0483500	-3.17272	1.57372e-07	4.41378e-06	malonyltransferase 2, flavonol 3-O-glucoside malonyltransferase
novel.960	-7.36261	1.64438e-07	4.60171e-06	-
Os06g0706400	-1.00047	1.67167e-07	4.67287e-06	PTR/NRT1 homologue
Os02g0632700	7.30243	1.72625e-07	4.81474e-06	-
Os07g0677600	-1.09385	1.82694e-07	5.06744e-06	class III peroxidase 115
Os02g0573500	-1.58449	1.83545e-07	5.08201e-06	-
Os04g0304200	1.27594	1.9775e-07	5.44301e-06	-
Os05g0214300	1.65347	1.99493e-07	5.47896e-06	SWEET3A
Os06g0203200	1.09279	2.00561e-07	5.50229e-06	-
Os10g0510500	-1.06675	2.04077e-07	5.5745e-06	SMALL AUXIN-UP RNA 56
Os10g0109300	-1.13228	2.04081e-07	5.5745e-06	class III peroxidase 125
Os06g0555101	-1.81817	2.09669e-07	5.71522e-06	-
Os11g0120300	-2.53004	2.16533e-07	5.89541e-06	-
Os03g0785900	-1.79562	2.23673e-07	6.08322e-06	TAU GLUTATHIONE S-TRANSFERASE 1
Os01g0865400	-1.66339	2.26154e-07	6.1308e-06	-
Os09g0240975	3.80253	2.34431e-07	6.32789e-06	-
Os03g0214200	-1.25997	2.34685e-07	6.32793e-06	Mediator of OsbZIP46 deactivation and degradation
Os05g0200340	-1.01323	2.36171e-07	6.35328e-06	-
Os09g0431300	-1.38859	2.37587e-07	6.37881e-06	-
Os07g0618400	1.17771	2.41119e-07	6.46672e-06	-
Os12g0512100	-1.52673	2.42657e-07	6.49893e-06	-
Os07g0613800	-1.96815	2.46885e-07	6.60023e-06	-
Os07g0540000	-1.55722	2.53199e-07	6.74751e-06	-
Os03g0158900	-1.45662	2.65632e-07	7.04848e-06	-
Os01g0599550	4.00387	2.65896e-07	7.04848e-06	-
Os04g0390100	-1.51234	2.6976e-07	7.13587e-06	-
Os11g0167800	-1.32699	2.78322e-07	7.33918e-06	ABSCISIC ACID-STRESS-RIPENING-INDUCIBLE 5 PROTEIN
novel.714	-3.31877	2.81802e-07	7.41538e-06	-
Os07g0192000	-1.31524	2.83e-07	7.43911e-06	-
Os03g0215900	-3.24616	2.99779e-07	7.83916e-06	pentatricopeptide repeat protein 676
ENSRNA049471602	-7.21924	3.0168e-07	7.8807e-06	Plant_SRP
Os05g0492200	-7.21234	3.09354e-07	8.07275e-06	YR1, YR7, YR11, YR20, YR22, YR24
Os02g0779300	-1.16281	3.13449e-07	8.16268e-06	-
Os06g0481800	7.16533	3.1721e-07	8.235e-06	-
Os09g0564200	-2.17583	3.25548e-07	8.43403e-06	-
Os12g0456700	-1.33997	3.56179e-07	9.17089e-06	Glycerophosphoryl diester phosphodiesterase
Os04g0402700	-1.6261	3.64608e-07	9.3783e-06	-
Os03g0769700	-1.93034	3.66479e-07	9.41679e-06	-
Os09g0378700	3.70772	3.91489e-07	1.00184e-05	plant U-box-containing protein 6, U-box protein 6
Os03g0691400	-1.44723	3.94242e-07	1.00787e-05	-
Os02g0593600	-3.10734	3.98096e-07	1.01565e-05	intracellular Ras-group-related LRR protein 2
Os11g0444700	-1.72149	4.00141e-07	1.01983e-05	PB1 domain-containing protein
Os01g0256900	-1.16133	4.11004e-07	1.04536e-05	-
Os12g0569300	-1.2136	4.11406e-07	1.04536e-05	-
Os02g0803300	1.1902	4.13723e-07	1.05019e-05	-
Os04g0390800	1.61687	4.17499e-07	1.0587e-05	-
Os10g0495416	2.85705	4.38311e-07	1.10892e-05	-
Os02g0771700	-1.35199	4.39425e-07	1.10982e-05	beta-1, 3-glucanase 9
Os09g0545320	-1.34505	4.44422e-07	1.12132e-05	-
Os04g0624600	1.00902	4.48651e-07	1.13085e-05	SOLUBLE STARCH SYNTHASE IIIB
Os03g0230300	-1.07511	4.50449e-07	1.13425e-05	SRO protein 1c
novel.2134	-2.17969	4.54192e-07	1.14253e-05	-
Os03g0842501	6.78929	4.55962e-07	1.14486e-05	-
Os03g0298700	1.0343	4.65879e-07	1.16725e-05	Suppressor of cAMP Receptor-Like Protein 2, SCAR-like Protein 2, suppressor of cAMP receptor 3
Os11g0100300	-1.14371	4.66958e-07	1.16763e-05	-
Os01g0557100	-1.18569	4.68604e-07	1.17058e-05	-
Os03g0243350	7.09282	5.09667e-07	1.26062e-05	-
Os11g0151700	-1.8817	5.38858e-07	1.33021e-05	PURPLE ACID PHOSPHATASE 21B
Os03g0135700	1.30174	5.4492e-07	1.34385e-05	Rac Immunity1, Rac Immunity 1, basic helix-loop-helix protein 003
novel.1870	-2.2573	5.55159e-07	1.36776e-05	-
Os07g0647200	-1.49694	5.79431e-07	1.41921e-05	CYTOCHROME P450 HYDROXYLASE 734A5
Os06g0559600	6.70131	5.85863e-07	1.43217e-05	-
Os07g0277200	-1.74098	5.88838e-07	1.43665e-05	-
Os01g0723100	-1.80187	6.00779e-07	1.46153e-05	-
Os02g0802301	1.64485	6.03155e-07	1.46447e-05	-
Os10g0473950	-1.23349	6.07024e-07	1.47244e-05	-
novel.108	7.2561	6.09425e-07	1.47684e-05	-
Os09g0130901	-1.25009	6.18815e-07	1.49815e-05	-
Os03g0725050	-1.47354	6.23533e-07	1.50812e-05	-
Os07g0101800	1.07476	6.29641e-07	1.52143e-05	-
Os06g0544100	-1.39725	6.80684e-07	1.6324e-05	-
Os06g0206900	-2.0498	7.10109e-07	1.69894e-05	-
Os11g0248466	-2.33614	7.1775e-07	1.71455e-05	-
Os08g0189900	-2.3034	7.37762e-07	1.7507e-05	GERMIN-LIKE PROTEIN 8-10
Os12g0156000	-2.25472	7.43952e-07	1.76373e-05	-
Os03g0223200	-1.0087	7.50733e-07	1.77813e-05	CINNAMYL ALCOHOL DEHYDROGENASE 9
Os06g0233200	-1.24545	7.66601e-07	1.81229e-05	-
Os01g0896200	-1.502	7.73325e-07	1.82476e-05	-
ENSRNA049473446	5.90596	7.90035e-07	1.86244e-05	Plant_U3
Os01g0591300	-1.21603	8.2729e-07	1.94116e-05	-
Os06g0329300	-1.0648	8.37137e-07	1.96243e-05	-
Os03g0433200	-1.38147	8.45317e-07	1.97976e-05	SHORT ROOT GENE 2
Os05g0360800	-1.09484	8.81954e-07	2.05218e-05	-
Os01g0840900	-1.32007	9.09026e-07	2.10736e-05	-
Os03g0810100	-1.1979	9.12054e-07	2.11243e-05	ADENOSINE PHOSPHATE ISOPENTENYLTRANSFERASE 4
Os04g0106000	-1.93838	9.21036e-07	2.13127e-05	-
Os11g0538400	-1.48667	9.43965e-07	2.17432e-05	F-box protein 604
Os10g0205200	-1.07215	9.71473e-07	2.23155e-05	-
Os03g0773600	1.29203	9.77791e-07	2.23868e-05	KIN8B
Os08g0490100	-1.0161	1.00372e-06	2.28888e-05	DNA BINDING WITH ONE FINGER 24
Os01g0901500	-1.05175	1.02736e-06	2.34066e-05	acyl-CoA synthetase 5
Os03g0103200	2.88098	1.07056e-06	2.43247e-05	hybrid proline- or glycine-rich protein 4
Os01g0546800	-1.30751	1.0813e-06	2.45466e-05	-
Os01g0855600	-2.17367	1.10533e-06	2.50554e-05	putative nematode-resistance protein
Os02g0332700	-1.29981	1.10571e-06	2.50554e-05	-
Os06g0293500	1.10545	1.11321e-06	2.52027e-05	-
Os09g0463800	-1.22211	1.15861e-06	2.61832e-05	-
Os12g0113700	6.9976	1.16363e-06	2.62731e-05	-
Os03g0307333	-2.88823	1.18992e-06	2.67944e-05	-
Os11g0152500	1.44085	1.22383e-06	2.74353e-05	RICE TERMINAL FLOWER 1/CENTRORADIALIS HOMOLOG 1
Os01g0915000	-1.25527	1.24359e-06	2.78036e-05	-
Os07g0669675	-1.2617	1.26524e-06	2.82125e-05	-
Os08g0562600	-1.51119	1.26926e-06	2.82519e-05	-
ENSRNA049470347	2.16762	1.3437e-06	2.98297e-05	MIR169_2
Os10g0524300	-1.11304	1.35646e-06	3.00864e-05	-
Os03g0146300	-1.11551	1.38161e-06	3.0585e-05	CDK subunit protein 1
Os03g0748600	-1.35342	1.38259e-06	3.0585e-05	-
Os01g0553600	-6.71575	1.42693e-06	3.15233e-05	-
Os01g0242200	-1.21151	1.42812e-06	3.15233e-05	indeterminate domain 8
Os04g0677033	-1.65871	1.43003e-06	3.15233e-05	-
Os11g0591800	1.21076	1.44317e-06	3.17851e-05	PATHOGENESIS-RELATED GENE 4D
Os10g0492900	-1.64421	1.45139e-06	3.19103e-05	-
Os03g0109900	-7.03152	1.4664e-06	3.21839e-05	-
Os01g0765600	-1.8578	1.52079e-06	3.32859e-05	-
Os05g0135900	1.01335	1.52191e-06	3.32859e-05	-
Os01g0681700	-1.9971	1.57633e-06	3.43566e-05	-
Os01g0206600	-1.69591	1.58481e-06	3.44815e-05	-
Os06g0723400	1.93801	1.59392e-06	3.459e-05	-
Os12g0175900	-2.01736	1.62097e-06	3.50861e-05	-
Os08g0554900	1.75431	1.62862e-06	3.51911e-05	-
Os11g0111000	-1.24413	1.63842e-06	3.53724e-05	-
Os03g0278400	-1.14239	1.64345e-06	3.54507e-05	-
Os05g0582600	-1.27408	1.67184e-06	3.59702e-05	SERINE CARBOXYPEPTIDASE 30
Os03g0858600	-1.18741	1.68451e-06	3.61502e-05	-
Os11g0132600	1.26078	1.69537e-06	3.63521e-05	OsWD40-181
Os03g0398600	-1.3732	1.71962e-06	3.67779e-05	-
Os06g0603300	-1.07057	1.74939e-06	3.72876e-05	VQ motif-containing protein 23
Os10g0528100	-1.1861	1.77167e-06	3.77306e-05	TAU GLUTATHIONE S-TRANSFERASE 24
Os03g0314700	-1.2551	1.77553e-06	3.77808e-05	IRON-SULFUR CLUSTER PROTEIN 11
Os03g0231000	-1.23069	1.79798e-06	3.82261e-05	HOMEOBOX GENE 19
Os01g0208700	-1.62256	1.82716e-06	3.87809e-05	PEP carboxylase 2, Phosphoenolpyruvate carboxylase 2, phosphoenolpyruvate carboxylase 4, PEPCase 4
Os01g0598000	-6.98722	1.8332e-06	3.88763e-05	-
Os07g0154300	-1.03345	1.83651e-06	3.89137e-05	-
Os03g0830400	-2.32597	1.8663e-06	3.95115e-05	-
Os09g0519200	-1.90866	1.87861e-06	3.97386e-05	-
Os11g0116300	2.25091	1.88723e-06	3.98588e-05	chalcone isomerase
Os02g0256200	-1.05113	1.89879e-06	4.00308e-05	-
Os06g0726200	-2.50774	1.94428e-06	4.08869e-05	CHITINASE 1
Os08g0356800	-1.29128	2.02429e-06	4.24273e-05	-
Os09g0241100	2.39983	2.13188e-06	4.44968e-05	OsWD40-166
Os06g0324300	-1.48845	2.14186e-06	4.4668e-05	-
Os04g0520700	-1.49273	2.16121e-06	4.49969e-05	-
Os08g0521200	-2.56203	2.25448e-06	4.66681e-05	RECEPTOR-LIKE CYTOPLASMIC KINASE 258
Os03g0133300	-1.06153	2.35423e-06	4.86127e-05	-
Os04g0370500	-6.00952	2.39408e-06	4.93546e-05	Os_F0607
Os03g0368900	-1.23063	2.49002e-06	5.09978e-05	class III peroxidase 45
Os12g0123700	-1.00503	2.51151e-06	5.13541e-05	NAC DOMAIN-CONTAINING PROTEIN 131
Os05g0488600	1.25668	2.53447e-06	5.16974e-05	-
Os05g0112800	-1.67134	2.54072e-06	5.1741e-05	-
Os04g0226800	1.8737	2.57226e-06	5.22984e-05	-
Os02g0810900	-1.00555	2.60863e-06	5.28669e-05	NAC DOMAIN-CONTAINING PROTEIN 32
Os05g0361000	-1.01893	2.61285e-06	5.29097e-05	-
Os07g0227600	-1.67339	2.71148e-06	5.47745e-05	ETHYLENE RESPONSE FACTOR 57
Os02g0654700	-1.16515	2.85258e-06	5.72109e-05	ETHYLENE RESPONSE FACTOR 91
Os11g0673200	-2.16014	2.87121e-06	5.75386e-05	-
Os01g0750600	-1.43857	2.88766e-06	5.78222e-05	-
Os07g0150100	1.03754	2.90043e-06	5.79893e-05	EARLY RESPONSIVE TO DEHYDRATION 4
Os01g0124100	-1.43145	3.02649e-06	6.03138e-05	BOWMAN-BIRK INHIBITOR 3-2
novel.1278	-2.02908	3.03588e-06	6.04529e-05	-
Os03g0373300	-4.92377	3.08316e-06	6.12488e-05	-
Os01g0765400	-1.11349	3.15719e-06	6.25218e-05	Serpin-Z1
Os05g0385400	-7.03305	3.25207e-06	6.4148e-05	-
Os06g0272800	-1.94861	3.27047e-06	6.44098e-05	trichome birefringence-like 61, trichome birefringence-like 65
Os05g0192100	1.09163	3.45113e-06	6.74392e-05	-
novel.1690	-1.33407	3.47807e-06	6.79128e-05	-
Os01g0598200	-1.3245	3.494e-06	6.81181e-05	CALCINEURIN B-LIKE PROTEIN 5
Os03g0169600	-1.10362	3.55504e-06	6.92008e-05	RICE DOF DAILY FLUCTUATIONS 4
novel.703	-1.91851	3.60019e-06	7.00254e-05	-
Os12g0611300	-2.0805	3.66968e-06	7.12666e-05	Patatin-related phospholipase A III zeta
Os05g0217900	5.67166	3.6845e-06	7.14992e-05	-
Os05g0390300	-1.60605	3.70547e-06	7.17952e-05	-
Os04g0585200	1.01932	3.76181e-06	7.28308e-05	GLUTAMATE RECEPTOR 3.1
Os05g0179950	-1.54584	3.77385e-06	7.30075e-05	-
Os09g0357300	-6.88304	3.85457e-06	7.45118e-05	-
Os05g0216950	5.6625	4.01987e-06	7.75282e-05	-
Os07g0184800	-1.23879	4.07717e-06	7.85731e-05	-
Os06g0235850	1.39631	4.21397e-06	8.07852e-05	-
Os06g0641500	-1.37338	4.33233e-06	8.2792e-05	-
Os01g0815100	-1.10925	4.40116e-06	8.39796e-05	-
Os01g0933075	-1.72167	4.55832e-06	8.65186e-05	-
Os08g0241300	-2.23469	4.60839e-06	8.72712e-05	-
Os03g0225700	-1.06495	4.84457e-06	9.13308e-05	WALL-ASSOCIATED KINASE GENE 25
Os06g0661500	-1.05442	5.35111e-06	9.99802e-05	-
Os01g0595600	-1.1348	5.41601e-06	0.000101042	-
Os10g0135400	-1.09076	5.44809e-06	0.000101436	F-box protein 523
Os06g0534200	-1.38987	5.52425e-06	0.000102757	-
novel.899	-1.41136	5.57282e-06	0.000103537	-
Os01g0698900	-1.48385	6.01616e-06	0.000111085	-
Os09g0516800	-1.66013	6.07336e-06	0.000112058	-
Os08g0235800	-1.64708	6.10603e-06	0.000112496	WRKY GENE 25
Os03g0229500	-1.18593	6.13981e-06	0.00011287	-
Os12g0570700	-2.18158	6.36613e-06	0.000116689	METALLOTHIONEIN I-4A
Os12g0405400	-1.08698	6.468e-06	0.000118212	-
Os07g0553800	-1.99227	6.66698e-06	0.000121495	-
Os02g0293400	-1.09038	7.19809e-06	0.000129909	SKIP interacting protein 14, SKIPa-interacting protein 14, SKIPa-interacting protein 14
novel.399	-1.74818	7.25152e-06	0.000130444	-
Os07g0422000	1.26845	7.27638e-06	0.000130611	FLO2-LIKE2
Os04g0497700	-1.19547	7.28445e-06	0.000130663	B-box-containing protein 12, CCT domain-containing gene 16, CCT (CO, CO-LIKE and TOC1) domain protein 16, CCT domain protein 16, CONSTANS-like protein
Os01g0957100	1.66272	7.33448e-06	0.000131316	-
Os08g0326900	-1.62157	7.34312e-06	0.000131316	-
Os01g0633000	-1.33188	7.34366e-06	0.000131316	-
Os08g0489100	-1.85879	7.57468e-06	0.000135097	-
Os05g0193600	-6.72598	7.58639e-06	0.00013521	-
Os12g0617250	-2.92365	7.59203e-06	0.000135215	-
Os11g0126900	-1.01341	7.59918e-06	0.000135246	NAC DOMAIN-CONTAINING PROTEIN 122
Os03g0193901	-3.99733	7.73297e-06	0.00013753	-
Os02g0832150	-1.69885	8.03169e-06	0.000141938	-
Os01g0880300	-1.16505	8.3527e-06	0.000146683	PECTIN METHYLESTERASE 7
Os09g0447500	-1.32181	8.46436e-06	0.000148119	-
Os05g0393200	-1.64081	8.46986e-06	0.000148119	-
Os11g0128300	-1.2944	8.48462e-06	0.000148274	MIF1
Os11g0543100	-1.08105	8.55862e-06	0.000149153	-
Os05g0339300	1.88969	8.68872e-06	0.00015121	-
Os01g0859200	-1.32545	9.02112e-06	0.000156669	-
Os07g0676900	-1.846	9.27031e-06	0.000160664	class III peroxidase 109, peroxidase 2
Os08g0432800	-1.06849	9.32972e-06	0.000161582	basic helix-loop-helix protein 038
Os02g0114400	-1.92508	9.43994e-06	0.000162985	-
Os11g0124900	1.69176	9.45937e-06	0.000163153	-
Os06g0264650	-1.64642	9.71697e-06	0.000166909	-
Os01g0608400	-6.70231	9.80142e-06	0.000168244	-
novel.693	2.54011	9.85835e-06	0.000168876	-
Os06g0661600	-1.05366	9.87767e-06	0.000169091	-
Os05g0548100	-1.06711	9.91765e-06	0.00016966	-
Os09g0445600	-1.25056	9.92666e-06	0.000169699	-
Os05g0111800	-2.3689	1.02056e-05	0.000173406	protein phosphatase 2C46, protein phosphatase 2C 46, protein phosphatase 71
Os08g0364900	-1.00365	1.02203e-05	0.000173538	-
Os02g0515600	-1.44251	1.02658e-05	0.000174075	-
Os11g0241200	-1.95196	1.03146e-05	0.000174785	-
Os05g0198200	-1.01985	1.05316e-05	0.000178102	GLUTAREDOXIN 16
Os08g0440900	1.11887	1.05387e-05	0.000178102	-
novel.2117	1.11707	1.0589e-05	0.000178832	-
Os12g0637800	-1.89992	1.06547e-05	0.000179821	-
novel.138	1.01714	1.09574e-05	0.000184434	-
Os02g0749400	-1.66674	1.10705e-05	0.000186099	-
Os02g0524800	-1.62671	1.1152e-05	0.000187333	-
Os02g0822900	-1.08751	1.13127e-05	0.000189779	RECEPTOR-LIKE CYTOPLASMIC KINASE 91
Os02g0768400	1.5681	1.1893e-05	0.000198718	-
Os07g0516300	-1.39649	1.20871e-05	0.000201692	-
Os01g0276600	-1.03097	1.22221e-05	0.000203675	RING Finger Protein
Os05g0421600	-2.30955	1.24323e-05	0.000206357	NAC DOMAIN-CONTAINING PROTEIN 88
Os03g0185950	-3.19886	1.28269e-05	0.000212765	-
Os11g0649400	-1.58064	1.29829e-05	0.000215069	-
Os01g0601700	-6.60843	1.3234e-05	0.000218366	-
ENSRNA049476083	-6.64768	1.34539e-05	0.000221703	snoR44_J54
Os09g0243200	-2.586	1.35658e-05	0.0002234	-
Os05g0375400	-1.38604	1.35885e-05	0.000223627	(1,3;1,4)-b-glucanase, (1,3;1,4)-beta-glucanase, pathogenesis-related gene 2, endo-(1,3;1,4)-beta-glucanase 1
Os09g0408600	-1.10793	1.41931e-05	0.000232511	-
Os01g0550600	-1.54642	1.43004e-05	0.000233867	-
Os02g0118850	1.66305	1.45442e-05	0.000237336	-
Os01g0102300	-2.11786	1.47016e-05	0.000239592	OsTLP27
Os08g0361000	1.0222	1.49122e-05	0.000242553	-
Os09g0505000	-1.68349	1.54886e-05	0.000251439	-
novel.1234	2.01439	1.61402e-05	0.000261235	-
Os01g0766300	-1.46002	1.64217e-05	0.000265387	-
Os02g0629000	-1.44568	1.66903e-05	0.000269036	-
Os05g0429900	-2.20434	1.6833e-05	0.000271162	R2R3-MYB
Os02g0729100	-1.09048	1.70728e-05	0.00027422	trichome birefringence-like 54
Os06g0238000	-1.1715	1.71609e-05	0.000275209	plant U-box-containing protein 20, U-box protein 20
Os10g0472400	-1.06186	1.72863e-05	0.000277045	-
Os01g0730700	-1.0053	1.78199e-05	0.000284687	WRKY GENE 14
Os05g0241300	-1.76512	1.79463e-05	0.000286526	-
Os02g0727300	1.05186	1.82372e-05	0.000290431	plant U-box-containing protein 21, U-box protein 21
Os01g0622500	3.97666	1.91021e-05	0.00030229	-
Os07g0103500	3.62283	1.94063e-05	0.000306717	GIBBERELLIN 2-OXIDASE 5
Os05g0244600	-1.12101	1.98103e-05	0.00031212	-
Os09g0321200	2.32892	1.9954e-05	0.000313992	-
Os04g0475400	-6.54023	2.13027e-05	0.000333751	NAC DOMAIN-CONTAINING PROTEIN 80
Os05g0464200	-1.52744	2.22563e-05	0.000347176	-
Os07g0162700	-1.09535	2.22783e-05	0.000347304	Cell death associated protein 2
Os07g0587500	-1.0749	2.23332e-05	0.000347944	-
Os01g0234700	-1.63334	2.23948e-05	0.000348687	-
Os03g0303100	3.3847	2.26285e-05	0.000352108	-
Os02g0119200	-1.75788	2.29582e-05	0.000357017	-
Os02g0140300	-1.35867	2.33364e-05	0.000362674	MOCS2
Os05g0465800	5.40031	2.3656e-05	0.00036664	RESPIRATORY BURST OXIDASE HOMOLOG D
Os06g0567200	-1.09938	2.36645e-05	0.00036664	ASCORBATE OXIDASE 1
Os06g0710900	-1.2279	2.36955e-05	0.000366667	-
Os05g0121500	-1.27785	2.40368e-05	0.000371491	-
novel.795	-2.69311	2.40937e-05	0.000371776	-
Os06g0232400	-6.50232	2.4656e-05	0.000378732	-
Os06g0145950	-1.90313	2.49835e-05	0.00038306	-
Os01g0520600	-3.42273	2.54428e-05	0.000389626	-
Os05g0569900	1.39912	2.56799e-05	0.000393018	-
Os02g0261000	-2.25065	2.86131e-05	0.00043212	-
Os04g0500200	-1.53644	2.9341e-05	0.000441785	-
Os02g0754400	2.36571	2.94448e-05	0.000442817	-
Os11g0149900	-1.3101	2.9481e-05	0.000443097	-
Os10g0577600	1.11769	2.99301e-05	0.000449309	Jumonji 706
Os04g0106400	-1.13164	3.00649e-05	0.000450794	-
Os06g0182100	-1.65594	3.04488e-05	0.00045518	-
Os03g0374901	-1.69318	3.04661e-05	0.00045518	-
Os11g0441500	-1.18378	3.05447e-05	0.000456083	-
Os10g0433700	2.51164	3.05892e-05	0.000456476	-
Os01g0205600	-1.4267	3.12386e-05	0.000464771	-
Os03g0319400	1.01735	3.12605e-05	0.000464771	CIPK-LIKE PROTEIN 1
Os06g0573600	-1.32741	3.12745e-05	0.000464771	BETA-GALACTOSIDASE 2
Os11g0255500	-2.64653	3.15408e-05	0.000468175	-
Os03g0738900	-1.25043	3.16779e-05	0.000469933	-
Os06g0236600	2.28885	3.18004e-05	0.000471471	CYCLIN-D1-2
novel.1282	-2.39336	3.19671e-05	0.000472827	-
Os09g0555300	-1.02591	3.30686e-05	0.000487112	F-box protein 503
Os03g0103100	1.40151	3.36067e-05	0.000493303	hybrid proline- or glycine-rich protein 3
Os02g0625300	-1.07523	3.36904e-05	0.000494244	PHOSPHOENOL PYRUVATE CARBOXYLASE KINASE2
Os02g0129800	-2.5055	3.39577e-05	0.000497005	-
Os07g0129700	1.959	3.43408e-05	0.000501556	HOMEOBOX 15
Os01g0302800	-1.74431	3.43485e-05	0.000501556	-
Os02g0813000	-1.06836	3.54716e-05	0.000516207	F-box protein 118, F-box protein 119
Os10g0162100	-2.7952	3.66619e-05	0.000531017	-
Os01g0921100	-1.27275	3.67402e-05	0.000531537	-
Os01g0788400	-4.06035	3.67654e-05	0.000531596	PECTIN METHYLESTERASE 6
Os05g0381600	-1.32829	3.74245e-05	0.000539575	-
Os05g0106300	-3.22109	3.90769e-05	0.000560504	-
Os10g0571600	-1.11595	3.98887e-05	0.00057123	NAC DOMAIN-CONTAINING PROTEIN 121
Os01g0802700	-1.71691	3.98929e-05	0.00057123	PIN PROTEIN 9
Os12g0102350	-1.16302	4.00103e-05	0.000572585	-
Os07g0617700	-1.59343	4.00719e-05	0.000573139	F-box protein 397
Os03g0389501	-1.80246	4.01147e-05	0.000573293	Metacaspase 2
Os10g0539400	-1.04448	4.02547e-05	0.000574773	-
Os06g0707350	-6.41113	4.09676e-05	0.000583626	-
Os01g0207400	-1.36542	4.1518e-05	0.000590797	-
Os10g0558900	-1.09487	4.27745e-05	0.000606958	ROLLING LEAF 14
Os10g0101200	-1.01782	4.29403e-05	0.000608313	SERINE CARBOXYPEPTIDASE 45
Os04g0686700	-1.00016	4.42487e-05	0.000625054	F-box protein 239
Os01g0884300	-1.4763	4.43501e-05	0.000626134	NAC DOMAIN-CONTAINING PROTEIN 6
Os08g0451500	-4.38223	4.50991e-05	0.000635637	-
Os07g0165100	-3.3095	4.59557e-05	0.000645898	-
Os03g0197800	-1.37183	4.70111e-05	0.000658523	indeterminate domain 1
Os02g0771450	-3.20205	4.73467e-05	0.000662853	-
Os10g0390900	6.4113	4.85936e-05	0.000677667	-
Os10g0503800	-1.03399	4.89893e-05	0.000682429	REMORIN 1.2
Os04g0691400	-1.72343	4.91651e-05	0.000684118	-
Os05g0501350	-1.22193	4.95046e-05	0.000687321	OsSTA157
Os01g0574800	-1.08707	5.03724e-05	0.000698212	-
Os12g0263200	2.08995	5.31705e-05	0.000734969	-
novel.958	3.56684	5.38877e-05	0.000744065	-
Os04g0578400	-1.20388	5.39845e-05	0.000744726	beta-Carotene Hydroxylase 2, carotene beta-ring hydroxylase 1
Os01g0598400	-2.73687	5.48617e-05	0.000755852	F-box protein 28
Os02g0805100	-2.07872	5.61691e-05	0.000770486	IAA9
Os12g0171900	6.30363	5.69523e-05	0.000780802	-
Os01g0881800	-1.3006	5.87626e-05	0.000799523	-
Os02g0174000	-1.13956	5.8795e-05	0.000799523	-
Os09g0429500	-1.99912	6.04932e-05	0.000818629	Glutamate receptor homolog 2.4, GLUTAMATE RECEPTOR-LIKE 2.4
Os02g0799700	-1.08732	6.11776e-05	0.000826867	-
Os06g0335975	-1.76904	6.15114e-05	0.000830619	-
Os11g0156750	-1.43699	6.33016e-05	0.00085159	-
Os10g0538450	-1.61906	6.36224e-05	0.000854989	-
Os01g0601200	1.29209	6.43839e-05	0.000863377	RECEPTOR-LIKE CYTOPLASMIC KINASE 41
Os07g0418500	-3.30128	6.50489e-05	0.000871363	-
Os01g0797800	-1.98389	6.73065e-05	0.000900166	-
Os03g0288000	-1.12173	6.76956e-05	0.000903927	METALLOTHIONEIN I-1B
Os04g0169666	-1.01898	6.95028e-05	0.000924619	-
Os04g0402500	-1.48516	7.00229e-05	0.000930553	-
Os07g0193000	-1.03561	7.08319e-05	0.00094031	-
Os07g0652900	-1.13473	7.15456e-05	0.000948282	-
Os01g0604600	-1.9222	7.26671e-05	0.000961118	-
Os09g0468150	-1.50038	7.32201e-05	0.000967414	-
novel.72	4.24866	7.32663e-05	0.000967516	-
Os11g0539000	-3.02407	7.77763e-05	0.00101586	OsSTA262
Os01g0863300	-1.96656	7.8343e-05	0.00102061	-
Os04g0110100	-2.82772	7.86034e-05	0.00102294	-
novel.591	-1.51795	7.91719e-05	0.00102799	-
Os09g0545300	-1.182	7.92365e-05	0.00102799	SMALL AUXIN-UP RNA 39
Os04g0227100	-2.10594	7.94684e-05	0.00103046	-
Os01g0795600	-3.44542	7.98225e-05	0.00103399	-
Os08g0517700	-1.66054	8.05808e-05	0.0010424	-
Os01g0757600	-1.8668	8.05962e-05	0.0010424	-
Os01g0524500	-1.14722	8.39181e-05	0.00107981	transcription factor MYBS1
Os02g0173650	-2.20269	8.56836e-05	0.00109971	-
Os04g0659300	-1.87317	8.6423e-05	0.00110863	ROOT MEANDER CURLING
Os01g0546100	-1.98816	8.69501e-05	0.00111199	-
Os06g0700550	-6.25962	8.70729e-05	0.00111299	-
novel.1804	6.33337	8.78708e-05	0.00111921	-
Os01g0248300	-1.49928	8.98506e-05	0.00113923	-
Os04g0429500	1.35572	9.06513e-05	0.0011488	CELLULOSE SYNTHASE LIKE H2
Os01g0132000	1.04633	9.15257e-05	0.00115638	incompatible strain of P. avenae-induced gene 2
Os06g0673500	2.65515	9.21012e-05	0.0011619	-
Os07g0523300	3.20655	9.24994e-05	0.00116575	-
Os07g0407900	-3.29313	9.37094e-05	0.00117628	-
Os06g0203600	1.07424	9.50596e-05	0.00119085	chalcone isomerase 2
Os05g0580800	-1.88847	9.61638e-05	0.00120289	-
novel.1396	-2.14761	9.69546e-05	0.00121217	-
novel.788	-1.13949	9.71307e-05	0.00121377	-
Os06g0233000	-1.24683	9.87055e-05	0.001231	-
novel.461	1.94165	9.88512e-05	0.0012316	-
Os01g0313300	-1.79521	9.99068e-05	0.00124352	ETHYLENE RESPONSE FACTOR 68
Os01g0636400	2.01542	0.000100721	0.0012524	-
Os03g0154100	-1.05106	0.000100793	0.00125268	-
Os01g0593500	1.12655	0.000101098	0.00125585	-
Os05g0563550	-2.76524	0.000101296	0.00125707	FASCICLIN-LIKE ARABINOGALACTAN PROTEIN 18
Os01g0386600	-1.52291	0.000103013	0.00127585	-
Os01g0266400	-3.92348	0.000103826	0.00128343	-
Os03g0729100	1.19319	0.000104201	0.00128614	-
Os03g0676400	-1.64776	0.0001053	0.00129779	VQ motif-containing protein 13
Os04g0400700	-1.16375	0.00010664	0.00131302	-
Os07g0120400	-2.54485	0.000108243	0.00132884	F-box protein 333
Os09g0356000	-6.36862	0.000109624	0.00134384	RECEPTOR-LIKE CYTOPLASMIC KINASE 266
Os03g0776400	-1.40036	0.000116375	0.0014128	-
novel.1560	1.02139	0.00011659	0.00141404	-
Os12g0192300	-2.50217	0.000117453	0.00142177	-
Os09g0455300	1.71805	0.00011834	0.00143112	basic helix-loop-helix protein 120
Os05g0519300	-1.24848	0.000119883	0.001447	-
Os05g0232700	-1.76063	0.000123768	0.00148961	-
Os01g0965900	4.2888	0.000124208	0.00149418	-
Os03g0177966	1.0031	0.000124567	0.00149723	-
Os02g0686100	-1.27384	0.000128721	0.0015411	-
Os11g0428800	-1.34658	0.000129285	0.00154563	UCLACYANIN-LIKE PROTEIN 35
novel.1301	1.25081	0.000129699	0.00154985	-
Os02g0644400	3.22854	0.000130009	0.00155282	-
Os06g0216300	-6.23425	0.000130103	0.0015532	12-OXOPHYTODIENOATE REDUCTASE 1
Os07g0177200	1.88082	0.000133381	0.0015863	-
Os10g0509401	-1.67129	0.000135788	0.00160661	-
novel.196	6.45344	0.000136723	0.00161611	-
Os12g0476200	-2.69627	0.00013876	0.00163646	SWEET13
Os09g0431200	1.12015	0.000139177	0.00164049	Glutamate receptor homolog 1.1, GLUTAMATE RECEPTOR-LIKE 1.2
Os03g0188100	-1.98006	0.000140985	0.00165947	Multidrug and Toxic compound Extrusion protein 1
Os10g0437700	-6.20268	0.000142347	0.00167314	-
Os06g0714600	-1.48375	0.00014412	0.00169003	OsPRA2
Os10g0146901	-2.2846	0.000144269	0.00169099	-
Os02g0214050	-6.21119	0.000145173	0.00169842	-
Os01g0699100	-1.79705	0.000146276	0.00170894	-
Os09g0471100	-1.43109	0.000148738	0.00173608	class III peroxidase 122
Os02g0651200	-1.71469	0.000149248	0.00174042	-
novel.1960	-6.44908	0.000150416	0.00175079	-
Os03g0836600	-1.57159	0.000150918	0.001755	-
Os10g0184250	-1.08833	0.000150987	0.001755	-
Os01g0187600	-3.374	0.000151269	0.00175746	CYTOKININ OXIDASE/DEHYDROGENASE 1
Os05g0396700	6.18465	0.000151791	0.00176271	-
Os12g0145200	-1.42604	0.000153091	0.00177413	-
Os10g0553600	-1.76657	0.00015377	0.00178075	-
Os07g0694300	-1.09887	0.000154374	0.0017861	class III peroxidase 116
Os03g0196400	1.95233	0.000154785	0.00178944	-
Os02g0732800	1.90563	0.00015532	0.00179375	GDSL ESTERASE/LIPASE PROTEIN 43
Os02g0248200	-2.02099	0.000156129	0.00180143	-
Os09g0518750	-1.6123	0.000156341	0.00180305	-
novel.615	1.17491	0.000156995	0.00180976	-
Os07g0673801	-1.5268	0.00015934	0.00183259	-
Os03g0322200	-2.08423	0.00016329	0.00187202	-
Os12g0153433	-2.77737	0.00016371	0.00187598	-
Os01g0895300	-1.22726	0.000164988	0.00188804	-
Os02g0208675	-5.84755	0.000165773	0.00189531	-
Os03g0341300	-1.59881	0.000167295	0.00191122	SWEET16
novel.416	-1.62443	0.0001688	0.00192728	-
Os05g0137500	-1.16384	0.000170236	0.00194015	WRKY GENE 5
Os05g0345100	-4.30602	0.000172275	0.00195984	-
Os12g0575300	-1.02463	0.000173846	0.00197353	-
Os07g0585900	-1.60294	0.000173872	0.00197353	-
Os04g0445200	-1.26503	0.000175384	0.0019889	-
Os02g0282301	2.29094	0.000175836	0.00199137	-
Os07g0127700	-1.39555	0.000175856	0.00199137	pathogenesis-related protein
novel.1957	-6.19563	0.000177901	0.00201199	-
Os02g0610500	-1.06248	0.000180872	0.00204008	CONSTANS-like gene 4, B-box-containing protein 5, CCT domain-containing gene 6, CCT (CO, CO-LIKE and TOC1) domain protein 6, CCT domain protein 6
Os10g0472501	-6.12546	0.000186173	0.00209078	-
Os01g0516700	1.05003	0.000186191	0.00209078	-
Os02g0514712	-1.28719	0.000187713	0.00210403	-
Os06g0585950	1.0174	0.000189031	0.00211691	-
novel.1045	-1.33158	0.000191819	0.00214336	-
Os05g0194550	-1.42329	0.000194288	0.00216805	-
Os02g0300700	-1.06794	0.000196385	0.00218757	EUKARYOTIC INITIATION FACTOR 1A-1
novel.1403	-2.03417	0.000197358	0.00219549	-
Os07g0670200	-2.16495	0.000197769	0.00219759	-
Os02g0521100	-1.20946	0.000199628	0.00221486	ETHYLENE RESPONSE FACTOR 107
Os09g0491644	-1.05926	0.000199755	0.00221528	-
Os03g0285300	-1.32038	0.000200418	0.00222166	-
Os01g0607000	3.72342	0.00020743	0.00228228	-
Os03g0360800	-1.16979	0.000207629	0.00228246	-
Os10g0155100	-1.63118	0.000214988	0.00235204	-
Os02g0533700	-5.01743	0.00021516	0.00235291	-
Os08g0455600	-1.92317	0.000215946	0.00236047	Protein phosphatase 101
Os05g0531100	-1.10817	0.000224384	0.00244103	DUF584 domain-containing protein
Os11g0153300	-1.2729	0.000225853	0.00245474	-
Os08g0527700	-2.54382	0.000225937	0.00245474	-
Os02g0136900	1.77609	0.000226533	0.00245807	-
Os01g0198900	-2.13767	0.000228507	0.00247197	-
Os08g0469600	-1.18792	0.000231594	0.00250213	-
Os08g0491000	1.14687	0.000233327	0.00251813	-
Os03g0810500	-3.78989	0.000233722	0.00252079	-
Os03g0663700	1.04016	0.000235309	0.00253682	-
Os06g0562200	-1.23509	0.000236094	0.00254419	PYRABACTIN RESISTANCE 1 LIKE/REGULATORY COMPONENTS OF ABA RECEPTOR 9, pyrabactin resistance-like 9
Os01g0835000	1.13837	0.000236209	0.00254433	-
Os01g0318202	-1.78882	0.000237635	0.0025575	-
novel.1718	-6.18406	0.000238574	0.00256593	-
Os01g0799500	-2.47442	0.000240919	0.00258731	TagI
Os05g0197200	-1.95207	0.000244945	0.00262382	GERMIN-LIKE PROTEIN 5-1
CAA33952	-6.05911	0.000246264	0.00263569	ccsA
novel.1897	1.36646	0.00024685	0.00263972	-
Os10g0139500	-3.24736	0.000247413	0.00264349	-
Os01g0645000	-1.427	0.000251423	0.00267723	ZINC FINGER CCCH DOMAIN-CONTAINING PROTEIN 9
Os06g0223700	-1.21866	0.000253549	0.00269644	-
Os08g0108001	-2.07434	0.000254443	0.00270251	-
Os04g0458900	-4.28156	0.000255624	0.00271391	PECTIN METHYLESTERASE 14
Os12g0237900	1.40671	0.000259099	0.00274848	-
Os05g0423701	-1.72554	0.000265618	0.00280185	-
novel.1441	6.15896	0.000267347	0.00281813	-
Os01g0854800	2.35936	0.000267749	0.00282119	P-450 86A7-2
Os01g0603700	-3.21675	0.000267972	0.00282235	-
Os04g0379400	-1.89186	0.000270065	0.00284083	-
Os02g0639100	5.98287	0.000273097	0.00286912	RECEPTOR-LIKE CYTOPLASMIC KINASE 78
Os06g0202800	1.49014	0.000274166	0.00287554	OsSTA172, OsSTA173
Os08g0474866	-1.18824	0.000274368	0.00287646	-
Os01g0831250	-1.37538	0.000275139	0.00288213	-
Os01g0136900	-1.36757	0.000278119	0.0029073	-
Os01g0732700	-1.12108	0.000280802	0.00293168	YUCCA-LIKE GENE 3
Os05g0482501	-1.85835	0.000281241	0.00293505	-
Os08g0560300	1.34805	0.000286378	0.0029837	-
Os04g0162500	-1.08999	0.000287029	0.00298924	-
novel.389	-1.59478	0.000287354	0.00299094	-
Os07g0622400	-1.7648	0.000291443	0.00302893	-
Os10g0459900	3.72047	0.000292527	0.00303518	-
novel.728	1.94332	0.00029518	0.00305513	-
novel.190	-4.39816	0.000298123	0.00308179	-
Os04g0550600	-1.02482	0.000299774	0.00309758	DWARF SLENDER DWARF, TILLERING
Os05g0227600	1.14725	0.00030042	0.0031017	REPETITIVE PROLINE-RICH PROTEIN 1.2
Os06g0247900	-2.23645	0.000301771	0.00311182	glycoside hydrolase OsGH9B9
Os03g0736900	-1.20462	0.000303921	0.00312757	-
Os04g0589700	-1.21923	0.000304304	0.00312895	plant U-box-containing protein 35, U-box protein 35
Os09g0438100	-6.0271	0.000308686	0.00316667	-
Os06g0702400	1.80483	0.000308728	0.00316667	-
Os01g0963600	-1.05766	0.000310877	0.0031857	ABSCISIC ACID-STRESS-RIPENING-INDUCIBLE 2 PROTEIN
Os03g0784100	-1.22833	0.000314472	0.00321248	Patatin-related phospholipase A III gamma
Os02g0740400	-1.21778	0.00031565	0.00322189	GDSL ESTERASE/LIPASE PROTEIN 44
Os02g0690000	-1.70059	0.000318377	0.00324445	-
Os03g0400901	-5.53148	0.000318707	0.0032465	-
Os03g0258200	-2.22013	0.000321679	0.00327544	-
Os01g0274800	-1.67786	0.000322352	0.00328097	CARBON STARVED ANTHER
Os06g0675900	3.3002	0.000329315	0.00334506	-
Os06g0224500	-1.01462	0.000331788	0.00336203	-
Os03g0336100	-4.88802	0.000332776	0.00337068	cupin domain containing protein 3.2
Os03g0351300	-1.54671	0.000336692	0.00340349	-
Os07g0575900	-1.27972	0.000337117	0.00340642	-
Os04g0119800	1.40018	0.000337267	0.00340656	-
Os01g0241000	-1.26212	0.000341158	0.00343936	-
Os12g0569200	-1.13923	0.000343026	0.0034564	-
Os05g0193700	-5.54315	0.000344375	0.00346721	-
Os03g0700400	-1.008	0.000347324	0.0034913	LIPOXYGENASE 3
Os02g0227600	1.44128	0.000348975	0.0035065	-
Os03g0153400	-1.12233	0.000349701	0.00350868	-
Os03g0302500	-1.03532	0.000350138	0.00351116	-
Os05g0355400	-1.85855	0.000352456	0.003533	universal stress-induced protein A
Os11g0155100	-1.95979	0.000353306	0.00354011	F-box protein 568
Os06g0667000	-1.23171	0.000354134	0.00354699	-
Os06g0533700	-5.97714	0.000354887	0.00355311	-
Os04g0651000	-1.49782	0.000361362	0.00360787	class III peroxidase 57
Os07g0198300	-1.00433	0.000364948	0.00363852	GPI-anchored non-specific lipid transfer protein 19, type G nsLTP 19, type G non-specific lipid transfer protein 19
Os01g0695700	1.32021	0.000365011	0.00363852	MULTIDRUG RESISTANCE 9
Os04g0404400	-1.69776	0.000367834	0.00366376	endosperm-specific gene 64, desiccation-related protein, desiccation-related protein PCC13-62
Os04g0412000	-1.92699	0.000370409	0.00368649	-
Os09g0367700	-2.2096	0.000370861	0.00368806	TAU GLUTATHIONE S-TRANSFERASE 5
Os10g0491400	1.15934	0.000383174	0.00380149	-
Os11g0488900	-1.08803	0.000386963	0.0038285	F-box protein 600
Os06g0220500	-1.07545	0.000394989	0.00389755	-
Os12g0131150	1.27219	0.000398041	0.00392227	-
novel.1078	-1.14616	0.000403453	0.00396976	-
Os11g0153100	-1.82399	0.000404171	0.00397372	-
Os12g0219700	-1.91971	0.000406065	0.00398922	-
Os08g0533300	-1.94208	0.000411004	0.00403143	-
Os03g0656800	-1.58222	0.000412904	0.00404454	-
Os05g0165200	-2.88764	0.000412984	0.00404454	-
Os04g0429900	-1.17976	0.000415689	0.00406311	-
Os02g0110600	-1.32807	0.000417341	0.00407609	-
Os01g0931600	-1.06487	0.000422654	0.00412158	-
Os10g0446100	-1.09433	0.000427423	0.00415518	-
novel.1763	-5.93434	0.000429564	0.00416793	-
CAA33950	2.23774	0.00043902	0.00424657	ndhF
Os01g0760300	-4.87006	0.000446815	0.00430704	guanine nucleotide exchange factor for Rop 8
novel.1091	-2.15874	0.000454518	0.00437291	-
novel.1545	1.17705	0.000454989	0.00437576	-
Os12g0292400	1.51017	0.000474255	0.00453847	nuclear encoded small subunit of ribulose-1, 5-bisphosphate carboxylase/oxygenase, RuBisCO small subunit 4, Ribulose-1, 5-Bisphosphate Carboxylase/Oxygenase Small Subunit 4
novel.1149	-2.2294	0.000474574	0.00453909	-
Os06g0487620	-4.771	0.000482978	0.00461317	-
novel.2041	5.85609	0.000488701	0.00466251	-
Os05g0560200	-1.45284	0.000489794	0.00466767	OsDOG1-like-3
Os02g0696900	1.05267	0.000490264	0.00467034	OsKANADI1, OsKANADI2
Os11g0239500	-1.30062	0.000494124	0.00469693	-
Os11g0167300	1.12854	0.000498234	0.00472654	-
Os03g0791432	-1.56806	0.00050201	0.00475519	-
Os10g0542400	-5.89593	0.000505694	0.00478581	EXLA2
Os10g0130200	-1.074	0.000505814	0.00478581	F-box protein 520
Os01g0607900	-1.31767	0.000506216	0.00478781	receptor-like protein kinase 1
Os04g0452600	-1.03829	0.000513933	0.00485531	-
Os07g0538000	1.88915	0.000517408	0.00488289	-
Os11g0245400	-3.37314	0.000521665	0.00491322	-
novel.1386	-1.8581	0.000540255	0.00506024	-
Os04g0448950	-1.26919	0.00054116	0.00506682	-
Os10g0565700	-3.28146	0.000541511	0.00506822	-
Os12g0592900	-3.0446	0.000542427	0.00507154	-
Os03g0196600	-1.51996	0.000543786	0.00507817	SAT4
Os01g0547133	-1.52051	0.000551229	0.00513622	-
ENSRNA049471778	-1.71363	0.000559357	0.00520616	LSU_rRNA_eukarya
Os03g0338000	-1.27311	0.000563543	0.00524111	-
Os02g0664400	-5.45059	0.000564765	0.00524678	-
Os07g0559400	-1.05176	0.000566375	0.00525785	-
Os06g0724000	-1.64593	0.000569295	0.00527521	b-ZIP TRANSCRIPTION FACTOR 56
novel.1563	-1.71325	0.000570395	0.00528346	-
Os08g0429225	-5.96466	0.000575091	0.00532303	-
Os03g0237250	-1.7749	0.00057743	0.0053389	indeterminate domain 14, Loose Plant Architecture1
Os06g0155500	-1.02377	0.000577884	0.00534101	-
Os01g0770700	-1.06253	0.000578308	0.00534297	COPPER TRANSPORTER 1
Os06g0232300	-1.09629	0.000586957	0.00541094	PIN PROTEIN 1A
Os03g0621700	5.83849	0.000590633	0.00543885	-
Os02g0121400	-1.48534	0.000595236	0.00547722	-
Os03g0765900	-3.68749	0.00059608	0.00548097	-
Os03g0181750	-1.81995	0.000604595	0.00554757	ABC TRANSPORTER B FAMILY MEMBER 12
Os08g0467300	-1.0272	0.000604865	0.00554757	-
Os06g0335900	-2.38049	0.000607658	0.00556706	XYLOGLUCAN ENDOTRANSGLUCOSYDASE/HYDROLASE 15
Os03g0729000	5.83838	0.000607934	0.00556756	EGY3
Os05g0141800	-4.1898	0.000608986	0.00557313	S-ADENOSYLMETHIONINE DECARBOXYLASE 3
Os06g0200700	1.94318	0.000609728	0.00557398	-
CAA33910	2.20616	0.000610498	0.00557884	ndhA
Os08g0545200	-2.47172	0.000610798	0.00557955	dehydrogenase 1
novel.909	-1.0924	0.000611223	0.00558141	-
Os01g0552850	-5.85647	0.000617469	0.00563026	-
Os01g0585300	-1.75254	0.00062455	0.0056907	-
Os11g0672200	-1.28275	0.000625684	0.00569896	RECEPTOR-LIKE CYTOPLASMIC KINASE 351
Os04g0273600	-3.96524	0.000627372	0.0057102	-
Os06g0282000	-1.41047	0.000633024	0.0057548	-
Os01g0604100	-1.13863	0.000635472	0.00576994	-
Os04g0459200	-1.04919	0.000637902	0.00578727	-
Os07g0167700	1.55985	0.000639146	0.00579224	-
Os01g0508000	1.04721	0.000642	0.00581176	BETA-GLUCOSIDASE 1
Os01g0694800	-1.43328	0.000646676	0.00584287	-
Os12g0259800	1.27708	0.000668101	0.00601554	LACCASE 30
Os02g0564700	-1.05973	0.000673252	0.00605541	basic helix-loop-helix protein 097
Os03g0782500	1.20469	0.000675035	0.00606928	PIL13
novel.936	-4.70223	0.000683855	0.00613103	-
Os03g0419200	1.59196	0.000687429	0.00615867	-
Os08g0331900	1.13865	0.000690294	0.00617554	-
Os08g0518000	-1.71378	0.00069243	0.00618584	-
Os09g0524500	-1.85445	0.00070839	0.00630283	-
Os11g0664400	1.64815	0.000708535	0.00630283	-
Os05g0559800	-2.82857	0.000709175	0.00630629	endosperm-specific gene 80
Os05g0169700	-1.2161	0.000709766	0.00630931	-
Os04g0451700	-5.38855	0.000725828	0.00642256	-
Os08g0109800	-1.3299	0.000739044	0.006528	CRINKLY4-RELATED protein 2
Os02g0161601	-5.82046	0.000749847	0.00661051	-
Os02g0770500	-1.92247	0.000751725	0.0066214	WRKY GENE 32
Os01g0917900	-1.62591	0.000764769	0.00672049	-
Os04g0219200	-5.81223	0.000764847	0.00672049	-
Os03g0722200	-2.01448	0.000767305	0.00673032	-
novel.1771	5.7945	0.000768243	0.0067362	-
Os01g0704300	-1.16676	0.000769194	0.00674219	Os_F0670
Os01g0225000	-3.07064	0.000771312	0.00675604	-
Os06g0681600	-2.11755	0.0007719	0.00675883	class III peroxidase 89
Os11g0450050	-1.02873	0.0007733	0.00676637	-
Os10g0464500	-1.7613	0.000776421	0.00678533	-
Os12g0610800	2.18983	0.000784252	0.0068384	-
novel.56	1.09649	0.000786455	0.00685285	-
Os07g0677300	-1.66669	0.000802174	0.00697289	PEROXIDASE GX9
Os05g0453100	-3.84051	0.000803256	0.00697988	-
Os05g0113900	-1.67094	0.000806886	0.00700658	-
Os02g0684500	-1.34999	0.000807676	0.00701101	-
Os05g0390800	-5.31145	0.000810243	0.00703088	VQ motif-containing protein 19
Os06g0131700	1.30335	0.000816822	0.00708063	NAC domain-containing protein 007, NAC domain-containing protein 7, SECONDARY WALL ASSOCIATED NAC DOMAIN PROTEIN 1, SECONDARY WALL NAC DOMAIN PROTEIN 1, secondary wall NAC transcription factor 1, secondary wall-associated NAC 1, no apical meristem
Os07g0458500	-1.00785	0.000817787	0.00708647	-
Os11g0118950	-1.71967	0.000818061	0.00708647	-
Os03g0633100	-1.62135	0.000818838	0.00708832	F-box protein 156
Os01g0803900	-1.4019	0.000819417	0.00709089	-
Os07g0692200	-1.20213	0.000828807	0.00716245	-
Os08g0359900	-4.64669	0.000830696	0.00717315	-
novel.152	2.45786	0.000830921	0.00717315	-
Os07g0672300	-3.26921	0.000836254	0.00720928	-
Os04g0645500	-2.22466	0.00083748	0.00721737	-
Os09g0446350	-1.38588	0.000839421	0.00722915	-
novel.2020	3.12786	0.00084104	0.00724061	-
Os03g0425300	1.18076	0.000846158	0.0072747	-
Os05g0468700	-1.32873	0.00084964	0.00729964	AMMONIUM TRANSPORTER 2;1
Os08g0487100	-1.13971	0.00085046	0.0073017	b-ZIP TRANSCRIPTION FACTOR 67
Os09g0103300	5.24755	0.000861813	0.00738403	-
Os07g0593200	-1.64823	0.000868287	0.00742937	-
Os01g0757200	-1.02317	0.000873438	0.00746581	GIBBERELLIN 2-OXIDASE 3
Os03g0187550	1.84924	0.000883228	0.00752512	-
Os01g0377000	-1.25058	0.000900105	0.00763919	-
Os01g0111100	-1.61477	0.00090479	0.00767377	CYCLOPHILIN 26-2
Os05g0560500	1.69516	0.000906722	0.00768756	-
Os07g0131250	-1.69066	0.00090964	0.00770247	-
Os01g0946100	-5.8522	0.000913538	0.0077245	OsWD40-31
Os06g0239100	-1.80429	0.000916378	0.00774591	-
Os06g0257600	2.02013	0.000922184	0.00777928	GDSL ESTERASE/LIPASE PROTEIN 82
Os08g0203100	1.72281	0.000927538	0.00781657	-
Os02g0182100	1.72413	0.000931262	0.00783744	B-TYPE RESPONSE REGULATOR 4
Os11g0687100	1.90859	0.000940776	0.00790295	-
Os02g0150450	-1.05483	0.000941578	0.00790573	-
Os03g0563600	-1.29586	0.000953081	0.00798098	class III peroxidase 49
Os07g0573200	-1.58187	0.000968432	0.00808797	-
Os03g0216500	-1.47055	0.000972656	0.00811515	-
Os08g0106300	5.79376	0.000973326	0.00811805	-
Os11g0693900	1.0612	0.000974098	0.0081191	-
Os02g0199200	-1.37965	0.000975541	0.00812843	-
Os03g0217801	2.79441	0.000979	0.00815185	-
Os05g0574100	-2.52578	0.000982063	0.00817193	-
Os09g0315000	-1.55409	0.000987084	0.00820014	-
Os06g0202900	-1.18797	0.00099178	0.00823643	RECEPTOR-LIKE CYTOPLASMIC KINASE 203
novel.513	1.03803	0.000998112	0.00827261	-
novel.1761	2.30892	0.00101462	0.0083818	-
Os05g0134700	-1.07046	0.00101839	0.00840383	class III peroxidase 66
Os11g0443700	-1.30936	0.00102357	0.00843635	-
novel.1966	-5.77379	0.0010317	0.00849221	-
novel.1104	-1.15849	0.00103391	0.00850269	-
Os03g0661300	-1.63877	0.00103476	0.00850623	BETA TUBULIN 8
Os02g0237801	-1.13772	0.00104329	0.00856514	-
Os01g0808900	-4.26936	0.00105706	0.00866967	VQ motif-containing protein 4
Os10g0560700	-1.63693	0.00107093	0.00874919	ETHYLENE RESPONSE FACTOR 36
Os07g0110100	1.68167	0.0010804	0.008807	-
Os08g0498400	-1.71648	0.00108064	0.008807	caffeoyl CoA O-methyltransferase 1, Caffeoyl-CoA O-methyltransferase 2
Os07g0440100	5.67533	0.00110473	0.00897567	-
novel.731	3.83267	0.00111257	0.0090273	-
novel.1586	-3.9143	0.00111678	0.00905	-
Os10g0540800	-1.81441	0.00114999	0.00925553	-
Os07g0566150	-2.03637	0.00115022	0.00925553	-
Os02g0227500	-4.72605	0.00115651	0.0092972	-
novel.579	1.30074	0.0011639	0.00934761	-
Os03g0143900	-5.34793	0.00116818	0.00937899	-
Os08g0406400	1.11549	0.00117722	0.00943089	SULPHATE TRANSPORTER 1;3
Os12g0514300	-1.8499	0.00117802	0.00943089	-
novel.162	1.57745	0.00117839	0.00943089	-
Os04g0669200	-1.79485	0.00117971	0.00943298	ETHYLENE RESPONSE FACTOR 76
Os10g0550066	1.65605	0.00117978	0.00943298	Mediator 12_2
Os04g0659800	-1.39313	0.00118609	0.00948043	amino acid permease 7B, amino acid permease 14, amino acid/auxin permease 14
Os10g0467000	-1.026	0.00119058	0.0095133	-
Os06g0536800	-1.21546	0.00120305	0.00960071	-
Os05g0548600	-1.53639	0.00120703	0.00962284	-
Os03g0233000	-2.88134	0.00120735	0.00962284	-
Os03g0636700	-3.58345	0.00121329	0.00965793	-
Os02g0548700	-1.0051	0.0012151	0.00966619	plant U-box-containing protein 43, U-box protein 43
Os07g0646100	-1.36878	0.00122175	0.00970069	protein phosphatase 2C65, protein phosphatase 2C 65, protein phosphatase 98
Os07g0549900	-1.49868	0.00122382	0.00970792	-
Os10g0557800	1.02359	0.00122537	0.00971708	-
novel.1970	1.15966	0.00123001	0.00974775	-
Os06g0169001	-1.54026	0.001236	0.00977977	-
Os08g0230600	-1.50542	0.0012409	0.00981236	-
Os03g0370800	-1.12181	0.00124232	0.00982054	COPPER TRANSPORTER 3
Os04g0590900	-1.85121	0.00124979	0.00987648	-
Os05g0349500	-1.15145	0.00125146	0.00988039	-
Os10g0134800	-5.69237	0.00125871	0.00992728	-
Os04g0400600	-2.6841	0.00125898	0.00992728	-
Os03g0641250	-2.696	0.00127507	0.0100478	-
Os12g0125000	-2.61645	0.00128023	0.0100821	myb transcription factor 11, transcription factor MYB11
novel.657	-4.03134	0.00128251	0.0100938	-
Os02g0486500	-2.78895	0.00128615	0.0101161	-
Os09g0526700	-1.12917	0.00129334	0.0101631	UDP-glucose epimerase 3
Os06g0300300	-1.23528	0.0012943	0.0101675	-
Os10g0474100	-1.23391	0.00129712	0.0101865	-
Os04g0407500	-1.43017	0.0012977	0.0101879	-
novel.1965	-5.73152	0.00130208	0.0102126	-
Os02g0661300	-1.61444	0.00132092	0.0103346	-
Os07g0558100	1.44994	0.00132548	0.0103662	myb transcription factor 7, transcription factor MYB7
Os03g0852800	-2.0803	0.00132734	0.0103751	NON-SPECIFIC PHOSPHOLIPASE C4
Os04g0396500	-2.44269	0.00132829	0.0103794	LAX PANICLE 2
Os03g0207800	-1.57833	0.00134437	0.0104952	-
Os05g0519000	-1.01041	0.00135338	0.0105524	VQ motif-containing protein 21
Os01g0624700	-1.6735	0.00136276	0.0105993	WRKY GENE 12
Os01g0201100	-1.20975	0.0013664	0.0106235	-
Os02g0211000	4.70685	0.00137304	0.010666	ABC TRANSPORTER A FAMILY MEMBER 1
Os06g0274800	2.02211	0.00138427	0.0107367	class III peroxidase 77
Os01g0232100	-3.16818	0.00138636	0.0107442	TONOPLAST INTRINSIC PROTEIN 4;2
Os10g0147200	-1.70788	0.0013864	0.0107442	-
Os09g0515550	-5.69331	0.00138653	0.0107442	-
Os04g0525700	-1.49928	0.00139074	0.0107669	SERINE CARBOXYPEPTIDASE 25
Os02g0190700	5.76681	0.00139075	0.0107669	-
Os12g0171500	-1.0788	0.00139215	0.0107744	-
novel.1475	2.4315	0.00140358	0.0108429	-
Os03g0320800	1.12125	0.00141192	0.0108973	-
novel.1239	-3.79392	0.00141356	0.0109066	-
novel.1830	1.54643	0.00142109	0.0109393	-
Os10g0499400	-1.41583	0.0014392	0.0110467	-
Os01g0672100	-1.0479	0.0014535	0.0111293	NAC DOMAIN-CONTAINING PROTEIN 73
novel.1002	-1.02701	0.00145495	0.011137	-
Os06g0646100	-1.01854	0.00145825	0.0111589	-
Os05g0498200	-5.67632	0.00146962	0.0112322	-
Os07g0554500	-5.19853	0.00147443	0.011259	F-box protein 389
Os12g0151000	-3.688	0.00147827	0.0112846	PURPLE ACID PHOSPHATASE 20B
Os03g0829200	-1.39694	0.00148404	0.0113198	-
Os07g0584283	-1.52545	0.00149043	0.0113568	-
Os04g0422950	5.60832	0.00149252	0.0113692	-
Os03g0794400	-1.32195	0.00152205	0.0115572	-
Os03g0407100	-1.6226	0.00152226	0.0115572	-
Os03g0121300	-5.67328	0.00152917	0.0116027	class III peroxidase 34
Os04g0452650	-3.03293	0.00153342	0.0116208	-
Os07g0568700	-1.00029	0.00153387	0.0116208	FLORAL ORGAN REGULATOR 1
Os04g0618950	-1.49619	0.00156316	0.0118237	-
Os02g0569000	-1.74831	0.00156348	0.0118237	P-450 76M5
Os10g0525800	-1.13143	0.00160665	0.0120847	TAU GLUTATHIONE S-TRANSFERASE 31
novel.1345	-5.83545	0.00164047	0.0122986	-
Os01g0198702	-4.07389	0.00166424	0.0124471	-
Os10g0502000	-1.49441	0.0017161	0.0127628	-
Os06g0210000	-5.6417	0.00172488	0.0127979	-
Os06g0114300	-3.98648	0.0017283	0.0128119	F-box protein 289
Os06g0693100	1.91603	0.00173429	0.0128449	-
Os06g0102750	-1.00145	0.0017489	0.0129277	plant U-box-containing protein 12, U-box protein 12
Os01g0330200	-1.92807	0.001766	0.0130222	-
Os05g0135500	1.61041	0.00177277	0.0130606	class III peroxidase 71, Peroxidase 63
Os11g0149100	-1.04153	0.00181155	0.0132879	-
novel.1286	-1.91089	0.00181541	0.0133045	-
Os07g0484900	-5.66237	0.00183042	0.0133882	-
novel.1192	-2.12943	0.00183688	0.0134227	-
Os09g0565700	-1.4329	0.00184756	0.0134812	-
Os10g0552300	-5.65298	0.00185328	0.0135111	hybrid proline- or glycine-rich protein 17
novel.995	-5.6186	0.00185735	0.0135369	-
Os03g0850300	-1.15866	0.00186031	0.0135508	-
Os09g0482200	-1.82115	0.00186034	0.0135508	-
Os04g0365100	1.15242	0.00186231	0.0135541	WALL-ASSOCIATED KINASE GENE 37
novel.1853	-3.82741	0.00186295	0.0135541	-
EPlORYSAT000373608	-1.65821	0.00187202	0.0136122	rrn26
Os04g0480050	-1.26119	0.0018911	0.0137271	-
Os08g0198300	-2.97333	0.00189372	0.0137422	-
Os03g0231600	-1.38465	0.00190431	0.0138048	-
Os08g0504800	-2.6436	0.00190455	0.0138048	-
Os02g0614732	-1.09225	0.00191631	0.013874	-
Os12g0527301	-5.59898	0.00193546	0.0139805	-
Os12g0267200	1.65792	0.00194435	0.0140366	-
Os12g0596300	-1.19144	0.00196048	0.0141287	-
Os12g0141500	1.07766	0.00196461	0.0141504	Deg protease 13, DEG PROTEASE 13
Os06g0553001	-1.12402	0.00197473	0.0142151	-
Os05g0484800	-2.12748	0.00198617	0.0142852	-
Os02g0575700	-1.24349	0.00199031	0.0143068	ILA1 INTERACTING PROTEIN 3
Os06g0179000	1.04342	0.00199511	0.0143372	-
Os09g0361300	-1.60001	0.00200147	0.0143747	-
Os02g0677300	2.59854	0.00201787	0.0144841	DEHYDRATION-RESPONSIVE ELEMENT-BINDING PROTEIN 1G
Os09g0483700	-4.62435	0.00202859	0.0145487	-
Os02g0286891	3.61663	0.00202954	0.0145513	-
Os02g0167600	-3.09008	0.00205059	0.0146813	SMALL AUXIN-UP RNA 6
Os04g0380000	-5.48593	0.0020848	0.0149043	-
Os03g0760900	-1.88243	0.00212284	0.015121	-
Os05g0575101	-5.57156	0.00213364	0.015185	-
Os07g0599500	2.05602	0.00214855	0.0152652	-
Os04g0629200	-1.50933	0.00216748	0.0153649	stellacyanin-like protein 2
Os03g0195100	-1.30789	0.00217416	0.0154007	AGD2-LIKE DEFENSE RESPONSE PROTEIN1, ABERRANT GROWTH AND DEATH2 [AGD2]-LIKE DEFENSE1
Os02g0131850	1.9835	0.0021766	0.0154122	-
Os03g0389400	-1.65629	0.00219088	0.0154879	Metacaspase 2
Os03g0197175	4.99292	0.00219319	0.0154991	-
Os04g0630900	-1.31605	0.00220666	0.0155768	-
Os03g0136600	-1.05047	0.00222119	0.0156573	-
novel.2040	-5.78959	0.0022407	0.0157772	-
Os06g0142400	-2.26929	0.00224144	0.015778	early nodulin 93 gene
Os07g0143600	-1.42876	0.00224794	0.0158057	-
Os01g0831300	-5.62555	0.00224812	0.0158057	AMMONIUM TRANSPORTER 2;2
Os11g0490300	-1.00757	0.00224852	0.0158057	-
Os03g0370250	-1.37714	0.0022549	0.0158417	-
Os10g0562600	-2.02367	0.00226339	0.0158969	-
Os05g0499300	-1.55017	0.00226984	0.0159377	PEROXIDASE 1
Os03g0815100	-2.25549	0.00227299	0.0159554	SNAC1: stress-responsive NAC1, stress-responsive NAC 1, stress-induced transcription factor NAC1, NAC domain protein 9, NAC domain-containing protein 2, NAC domain-containing protein 33, NAC domain-containing protein 43, NAC domain-containing protein 44
Os04g0393500	-5.70956	0.00228167	0.0160029	GLUTAREDOXIN 13
Os09g0481400	-1.66099	0.00228268	0.0160055	-
Os04g0228400	-5.57882	0.002295	0.016065	ALPHA-EXPANSIN 1
Os05g0530701	-5.53311	0.00229866	0.0160861	-
Os10g0532000	-5.65369	0.00234778	0.016348	NAC DOMAIN-CONTAINING PROTEIN 18
Os06g0235900	1.62786	0.00235434	0.0163891	-
Os05g0459300	-1.01381	0.00236021	0.0164254	-
Os12g0154900	1.99087	0.00236755	0.0164582	GERMIN-LIKE PROTEIN 12-3
Os12g0629700	-1.88066	0.00237393	0.0164889	-
Os06g0690600	-1.16959	0.00238975	0.016585	-
Os06g0234800	-3.01114	0.00239169	0.0165939	trichome birefringence-like 42, trichome birefringence-like 43
Os10g0378100	-2.13149	0.00241652	0.0167247	-
Os09g0479900	-1.11199	0.0024293	0.0167807	Subtilisin 58, SUBTILISIN 58
Os03g0822400	-1.85427	0.00244826	0.0168746	-
Os04g0580800	-1.47936	0.00247389	0.0170233	RING finger protein OsRFPH2-6, RING-H2 protein 6
Os04g0674600	-5.52398	0.0024829	0.0170712	YELLOW STRIP-LIKE GENE 10
Os08g0198000	-5.53043	0.0024913	0.0171103	WRKY GENE 105
Os07g0105000	-1.95631	0.00249574	0.0171314	UCLACYANIN-LIKE PROTEIN 20
Os01g0877900	-1.38656	0.00250132	0.017165	-
Os08g0224500	-2.17479	0.00251356	0.0172304	-
Os01g0695800	1.97433	0.00251359	0.0172304	MULTIDRUG RESISTANCE 7
Os01g0700100	2.1156	0.00252287	0.0172657	SWEET2B
Os01g0661601	-1.01286	0.00253451	0.0173285	-
Os08g0480400	-5.52936	0.00255448	0.0174251	-
Os07g0227300	-1.72144	0.00258978	0.0176467	-
Os07g0421000	-1.6968	0.00259298	0.0176638	F-box domain containing protein 234, F-box protein 369
Os02g0823200	1.48105	0.00259674	0.0176846	-
novel.930	-1.23141	0.00261248	0.0177773	-
novel.1872	-1.69327	0.00261505	0.0177851	-
novel.588	-3.26782	0.00263096	0.017874	-
Os02g0827400	1.71654	0.00263811	0.0179178	-
Os02g0715000	3.66171	0.00264382	0.017942	-
Os09g0421300	-2.2675	0.00265013	0.0179654	PHOSPHOLIPASE D alpha 8
Os01g0615000	-1.75345	0.00265383	0.0179857	-
Os03g0129800	-1.07976	0.00265701	0.0180023	-
Os06g0689700	-1.28991	0.00267038	0.0180685	-
Os07g0527750	1.80135	0.00268215	0.0181384	-
novel.42	-2.53161	0.00270016	0.0182357	-
novel.155	1.9418	0.00270446	0.0182598	-
Os03g0798500	-1.39146	0.002711	0.0182893	WRKY GENE6
Os05g0223000	-1.04508	0.00271184	0.01829	CALMODULIN-LIKE PROTEIN 18
Os01g0697100	-1.22107	0.00271763	0.0183241	-
Os03g0719000	-1.56077	0.00274186	0.0184627	-
Os02g0541300	-1.29504	0.00275184	0.0185151	-
novel.1482	3.33209	0.0027545	0.018528	-
Os05g0538700	-1.57946	0.00281631	0.018878	-
Os01g0850900	2.25757	0.00282143	0.0189023	-
Os08g0185900	-1.22539	0.00283854	0.0190119	-
novel.973	1.09402	0.00284221	0.0190273	-
Os03g0435900	-2.18959	0.00285795	0.0191164	-
Os03g0223400	-1.29989	0.00285945	0.0191213	GLUTAMINE SYNTHETASE 1;2
Os06g0536600	-1.81	0.00289041	0.0193027	-
Os10g0552800	-1.20942	0.00289171	0.0193063	hybrid proline- or glycine-rich protein 20
Os05g0421450	-1.50275	0.00290447	0.0193736	-
Os01g0323600	1.59928	0.00290488	0.0193736	S-Adenosyl-l-methionine synthetase 2, S-adenosylmethionine synthetase 2
Os07g0584100	-1.03505	0.0029369	0.0195567	WITH NO LYSINE KINASE 5
novel.1537	3.05993	0.0029707	0.0197184	-
Os10g0566400	-1.31626	0.00297445	0.0197281	-
Os04g0537100	-1.40607	0.00297625	0.0197291	SMALL AUXIN-UP RNA 19
Os04g0635000	-1.41754	0.00298507	0.01978	-
Os01g0584032	-2.18228	0.00298549	0.01978	-
Os06g0557700	1.19299	0.00299366	0.0198289	-
Os11g0134400	-2.95013	0.00301162	0.0199115	CALMODULIN-LIKE PROTEIN 2
Os07g0159900	-1.00274	0.00301999	0.0199559	GRX-like protein 14, glutaredoxin-like protein 14
Os01g0794100	-1.06854	0.00302368	0.0199698	-
Os05g0149400	-1.00417	0.00304133	0.0200771	AMINOCYCLOPROPANE-1-CARBOXYLIC ACID OXIDASE 5
Os01g0773700	-1.57714	0.00305575	0.0201392	PHOTOSYSTEM II SUBUNIT
Os01g0940700	-5.46505	0.0030574	0.0201448	beta-1, 3-glucanase, pathogenesis-related protein 2
Os09g0412900	-1.69505	0.0030837	0.0202684	-
Os09g0449400	-1.39069	0.00310076	0.0203505	indeterminate domain 13
Os06g0181800	-1.12982	0.00310522	0.020362	-
Os08g0153750	-2.66044	0.00315227	0.0205971	-
Os01g0949800	-1.44098	0.00316494	0.0206584	TAU GLUTATHIONE S-TRANSFERASE 36
novel.432	1.0253	0.00318443	0.0207533	-
Os04g0650700	-1.23735	0.00319065	0.0207724	ASPARAGINASE 2
Os03g0284400	-1.21583	0.00320646	0.020859	-
Os10g0481200	-1.61228	0.00320841	0.0208663	-
Os06g0115600	1.12405	0.00321107	0.0208782	INTERACTING PROTEIN OF DMI 3
Os01g0221600	1.48724	0.00324261	0.0210506	-
Os03g0819600	-1.24952	0.00324445	0.0210571	gold hull and internode 1, chalcone isomerase, chalcone flavonone isomerase
Os07g0607400	-1.42549	0.00326087	0.0211364	PECTIN METHYLESTERASE 20
Os04g0613500	1.84752	0.00326533	0.0211543	-
Os10g0418100	-1.93237	0.00328842	0.021282	CA2+-ATPASE 8
Os01g0612425	3.48781	0.0033225	0.0214859	-
Os09g0502800	1.36902	0.00333397	0.0215546	F-box protein 495
Os01g0937200	-1.22692	0.00334624	0.0216276	-
Os02g0613900	2.84929	0.00334699	0.0216276	-
Os11g0154500	1.25201	0.00335644	0.0216613	NAC DOMAIN-CONTAINING PROTEIN 17
Os02g0787200	-5.45527	0.00336496	0.0217002	RECEPTOR-LIKE CYTOPLASMIC KINASE 87
novel.128	-1.49532	0.00336514	0.0217002	-
novel.1114	-1.45268	0.00337044	0.0217289	-
Os07g0603300	1.36773	0.00337989	0.0217675	Grain Length on Chromosome 7, grain width QTL on chromosome 7
Os06g0692700	1.03224	0.00340376	0.0218931	-
Os02g0484950	-1.00185	0.00344352	0.0221036	-
Os09g0409100	-1.1402	0.00345852	0.0221745	-
novel.1798	-1.11347	0.00345898	0.0221745	-
Os03g0309400	5.40409	0.00350097	0.0224037	PECTIN METHYLESTERASE 1
novel.1478	-1.3792	0.00351484	0.0224693	-
Os06g0677600	-1.47901	0.00351569	0.0224693	-
Os05g0152266	1.66924	0.00351877	0.0224832	-
novel.161	1.03068	0.00353844	0.0225802	-
Os10g0469900	2.12855	0.00354123	0.0225923	-
Os11g0708100	1.85642	0.0035593	0.0226961	LACCASE 26
Os09g0483400	-2.53179	0.00357435	0.0227805	-
Os06g0470350	-1.40661	0.00362928	0.0230662	-
Os10g0114300	3.05084	0.00363475	0.0230952	-
Os03g0665950	-1.79958	0.00363841	0.0231125	-
ENSRNA049473641	1.29799	0.0036439	0.0231357	SNORD14
Os06g0352200	-1.19413	0.00365279	0.0231805	-
Os05g0512600	-1.32218	0.00368665	0.0233776	-
Os11g0641300	-1.98906	0.00369564	0.0234228	-
Os04g0643800	5.35937	0.00369817	0.023433	-
Os06g0647000	-4.88967	0.00373204	0.0236118	-
Os05g0477900	-1.14563	0.0037335	0.0236151	non-specific lipid transfer protein 1.4, lipid transfer protein 1.4, type 1 non-specific lipid transfer protein 4
Os12g0571000	-1.71862	0.00375724	0.0237294	METALLOTHIONEIN 1G
Os07g0123100	-5.42943	0.00376815	0.0237864	-
Os03g0681201	1.34675	0.0037965	0.0239353	-
Os01g0763200	-1.3015	0.00381699	0.0240524	TEOSINTE BRANCHED/CYCLOIDEA/PROLIFERATING CELL FACTOR 5, TEOSINTE BRANCHED1/CYCLOIDEA/PCFs 5
Os03g0685300	-1.2089	0.00382367	0.0240885	-
novel.1517	-1.47842	0.00382546	0.0240937	-
Os11g0685400	-1.34148	0.00383213	0.0241055	-
Os01g0823951	-3.87001	0.00383411	0.0241119	-
Os01g0607100	4.86082	0.00386529	0.0242958	ARABINOGALACTAN PROTEIN 29
Os01g0597800	-2.29581	0.00387377	0.024343	-
Os02g0564300	-1.57093	0.00393889	0.0246905	-
novel.805	-1.91744	0.00396741	0.0248259	-
Os02g0693000	-1.75795	0.00397964	0.0248901	-
Os01g0839100	-1.15321	0.00399805	0.0249928	ZINC FINGER PROTEIN 179
Os03g0694700	-1.37271	0.00401724	0.0250878	-
Os04g0371000	-3.20996	0.00402482	0.0251279	-
novel.1496	-5.61442	0.00406781	0.0253595	-
Os09g0370000	-2.72436	0.00407233	0.0253688	-
Os12g0634600	-1.48994	0.00409917	0.0255107	-
Os08g0150700	-2.43847	0.00413604	0.0257147	F-box protein 407
Os04g0109500	-1.32237	0.00418228	0.0259636	-
Os05g0179000	1.23954	0.00423379	0.0262315	RING finger protein OsRFPH2-5, RING-H2 protein 5
Os11g0198250	2.98643	0.00424494	0.0262747	-
Os02g0763800	-3.09133	0.00426899	0.0263911	-
novel.1196	1.64915	0.00429047	0.0264868	-
Os04g0637500	-1.70514	0.00435015	0.0267808	-
Os03g0830200	-5.38648	0.00437007	0.0268903	FW2.2-like 6
Os01g0802200	-1.42604	0.00437354	0.026905	-
novel.1409	3.37745	0.00442874	0.0271914	-
Os03g0361700	2.3901	0.00444419	0.0272729	terpene synthase 13
Os03g0642600	-1.02369	0.0044675	0.0273758	RECEPTOR-LIKE CYTOPLASMIC KINASE 114
Os01g0763900	-2.43911	0.00451932	0.0276038	-
Os11g0209900	-1.52633	0.00454949	0.0277699	NifS
Os01g0633500	-2.13266	0.00455415	0.0277871	RED PERICARP AND SEED COAT
Os02g0179500	-1.04474	0.0045552	0.0277871	ADIPOR2
Os01g0144600	-1.32384	0.00457217	0.0278429	-
novel.1111	3.92105	0.0046447	0.0281994	-
Os02g0826032	5.29803	0.00464954	0.0282161	-
Os07g0565700	-1.14199	0.00465069	0.0282163	-
Os09g0321900	-1.55487	0.00468382	0.0283762	UBIQUITIN-CONJUGATING ENZYME 6
Os02g0218700	-1.03619	0.00469027	0.0284084	ALLENE OXIDE SYNTHASE 3
Os03g0288051	-5.33944	0.00472532	0.0285725	-
Os05g0488500	-1.14742	0.00473324	0.0286135	-
Os05g0362000	-4.28474	0.00480696	0.0290243	-
Os07g0141400	-1.19306	0.00480913	0.0290304	PHOTOSYSTEM II SUBUNIT
Os01g0880900	-5.33208	0.00482451	0.0291034	-
Os06g0102100	-5.33208	0.00482451	0.0291034	P-450 93G2
Os10g0576600	-1.08491	0.00484897	0.0292217	-
Os06g0574100	2.00647	0.00485784	0.0292611	-
Os10g0558400	-1.30295	0.00486394	0.0292909	-
Os07g0162500	-1.76642	0.00490304	0.0294889	-
novel.1927	3.44721	0.0049353	0.0296637	-
novel.314	-2.33911	0.00494131	0.0296857	-
Os06g0140400	-2.71628	0.00496879	0.0298294	HOMEOBOX GENE 28
Os06g0718400	-1.75666	0.00497761	0.0298752	UCLACYANIN-LIKE PROTEIN 18
Os05g0500700	-1.27668	0.00498723	0.0299115	-
Os05g0563950	-2.96189	0.00499037	0.0299231	-
Os01g0693400	-1.26486	0.00500003	0.0299668	APETALA2/ETHYLENE-RESPONSIVE ELEMENT BINDING PROTEIN 127
Os03g0604566	-1.98258	0.00505429	0.0302525	-
Os06g0481200	1.24871	0.00505935	0.0302525	-
Os06g0233101	-5.32364	0.00506563	0.0302733	-
Os01g0652300	-1.57507	0.00512327	0.030596	-
Os07g0486700	-1.07658	0.00512558	0.0306025	-
Os07g0605600	-2.01157	0.00518389	0.0309139	-
Os07g0287400	1.05616	0.00526949	0.0312981	non-specific lipid transfer protein d3, lipid transfer protein d3, type D non-specific lipid transfer protein 3
Os12g0626200	-1.38908	0.00527837	0.031336	SMALL AUXIN-UP RNA 58
Os07g0605350	-1.00281	0.00528557	0.0313613	-
Os01g0668100	-1.25424	0.00528636	0.0313613	FASCICLIN-LIKE ARABINOGALACTAN PROTEIN 7
Os05g0540200	-1.11803	0.00529673	0.0314154	-
Os02g0114800	-3.78649	0.00532799	0.0315635	-
Os03g0194600	-1.91972	0.00534357	0.0316483	-
Os06g0611100	-1.72503	0.0053859	0.031854	-
Os10g0106550	-2.00446	0.00540989	0.0319519	-
Os04g0653700	-2.778	0.00541022	0.0319519	-
Os02g0605900	-1.53692	0.00541949	0.031985	CHITINASE 6
Os09g0400400	-1.18148	0.00546912	0.0322248	CINNAMYL ALCOHOL DEHYDROGENASE 8D
Os10g0460000	5.38781	0.00547383	0.032245	-
Os12g0555400	-2.78542	0.00547975	0.0322724	-
Os04g0376100	-1.60082	0.00548502	0.0322958	-
Os01g0734399	1.95797	0.0054944	0.0323283	-
Os07g0417200	-1.15901	0.00551752	0.0324416	fatty acid desaturase 2-2, microsomal delta-12 fatty acid desaturase2-2
Os04g0556100	-1.23669	0.00553931	0.0325468	-
Os05g0568800	-1.01679	0.00555113	0.0325858	-
Os12g0581350	-1.8649	0.00555342	0.0325917	-
novel.1417	-1.35491	0.00558112	0.0327008	-
novel.928	-2.06074	0.00558572	0.0327201	-
Os12g0218800	-5.59096	0.00560724	0.0328155	-
Os06g0608401	1.31722	0.00566668	0.0330864	-
Os03g0665800	-1.17229	0.00569691	0.0332181	-
Os10g0561600	-5.35216	0.00569984	0.0332259	-
Os07g0638300	-1.63942	0.00576389	0.0335453	-
Os06g0196200	-1.81669	0.00576396	0.0335453	-
Os08g0193600	1.49795	0.00577892	0.0335856	F-box protein 412
Os10g0568000	-1.82031	0.00580581	0.0336952	Os_F0772
Os01g0361500	1.0309	0.00582855	0.0337959	-
Os05g0356700	-3.56014	0.00583892	0.033844	trichome birefringence-like 4
Os09g0267800	1.22348	0.00583954	0.033844	-
Os03g0206150	-1.49063	0.0058736	0.0340101	-
Os03g0814500	-5.29737	0.00587746	0.0340246	-
Os05g0520300	-1.5451	0.00588105	0.034034	GATA TRANSCRIPTION FACTOR 1
Os11g0546500	-5.2821	0.0058818	0.034034	glycosyltransferase 6
Os12g0236100	1.17215	0.00594655	0.0343454	-
Os09g0516700	1.345	0.00596841	0.0344321	-
novel.1290	5.24542	0.00605229	0.0348072	-
Os06g0259850	-5.31192	0.00607919	0.0349029	-
Os12g0153900	-1.84032	0.00612575	0.0351055	-
Os11g0121600	-1.20733	0.0062421	0.0356024	-
Os08g0517100	1.83783	0.00625587	0.0356566	-
Os03g0834300	-5.29193	0.00626766	0.0357076	-
Os02g0751300	-1.37942	0.00628307	0.0357635	-
Os01g0705000	-5.26241	0.00629042	0.0357967	-
novel.22	-1.27542	0.00630753	0.0358778	-
Os10g0525000	-1.44156	0.00632029	0.035926	-
Os02g0595900	-1.08844	0.00633025	0.0359663	ACTIVATOR FOR NRT2
Os02g0649400	-1.16706	0.00640529	0.036286	-
Os11g0658700	-4.68924	0.00642446	0.03637	MADS BOX GENE 68
Os01g0262401	5.27272	0.0064588	0.0365275	-
Os02g0221300	1.20154	0.00648277	0.0366342	RNA helicase 19
Os03g0355500	-1.69193	0.00654508	0.0369198	OsSTA100
Os03g0196500	-1.59451	0.00658123	0.0370988	F-box protein 131
Os06g0605750	-1.52057	0.0065968	0.0371699	-
Os03g0314500	-1.86465	0.00660713	0.0372031	-
Os10g0486300	2.01089	0.0066794	0.0375196	-
Os03g0421000	2.77655	0.0067267	0.037741	-
Os07g0692300	-3.65355	0.00674796	0.0378349	-
Os06g0196300	-3.77718	0.00677091	0.0379271	-
Os01g0588100	-1.24454	0.00681861	0.0381035	-
Os10g0447400	-1.35763	0.00683948	0.0381862	-
novel.463	-3.31242	0.00689153	0.0384341	-
Os04g0445100	-1.85401	0.00689609	0.038451	HSP23.2
Os05g0490900	-2.31863	0.00692967	0.0385955	-
Os03g0387800	-1.24605	0.00697701	0.0387881	-
novel.1915	-4.67912	0.00698827	0.0388357	-
Os07g0158400	-1.98911	0.00699863	0.0388847	-
novel.767	-1.16121	0.00704743	0.039104	-
Os02g0585650	-1.36387	0.0070772	0.0392432	-
Os04g0510000	5.20326	0.00708565	0.0392726	-
Os03g0277500	-5.2446	0.0070872	0.0392726	GLYOXALASE I-3
Os08g0171800	-1.4268	0.00711905	0.0394057	-
Os04g0288500	-3.81727	0.00716187	0.0395871	-
Os03g0185000	-1.91051	0.00723934	0.0399133	SAT3
Os03g0113900	-1.36665	0.00724141	0.0399159	-
novel.1288	-1.30294	0.00724501	0.0399182	-
Os08g0433300	-2.2437	0.00726549	0.0399882	-
Os11g0264500	-1.45884	0.00726725	0.0399882	-
Os04g0636400	1.36492	0.00728461	0.0400749	-
Os11g0155425	-5.33869	0.00730153	0.0401592	-
Os02g0198333	5.15939	0.00733257	0.0402683	-
Os04g0410250	1.54831	0.00742897	0.0407087	-
Os03g0235400	4.79154	0.00746305	0.0408687	-
Os02g0799600	-1.50207	0.00747748	0.0409388	-
Os11g0300700	-1.44085	0.00748126	0.0409416	RECEPTOR-LIKE CYTOPLASMIC KINASE 325
Os06g0360500	-5.23668	0.00748587	0.0409465	-
Os05g0539800	-4.12709	0.00748598	0.0409465	Reversion-To-ethylene Sensitivity1 homologue 2
novel.58	1.89375	0.00748866	0.0409465	-
Os03g0599600	-1.18553	0.00752776	0.0410977	-
Os01g0621600	-1.27495	0.00755333	0.0411766	-
Os07g0445450	2.50935	0.00756169	0.0412113	-
Os04g0477000	-5.21217	0.00760357	0.0414126	-
Os07g0684000	-2.04369	0.00761302	0.041436	R40G3
Os04g0541700	-1.03717	0.0076613	0.041654	HOMEOBOX GENE 22
novel.292	1.34913	0.00768541	0.0417227	-
Os02g0553200	-1.3425	0.0076946	0.0417455	ASCORBATE PEROXIDASE 8
Os03g0573001	1.4214	0.00772437	0.0418799	-
Os04g0106500	-1.25109	0.00773355	0.0419026	-
Os11g0222000	1.00939	0.00775384	0.041988	CRINKLY4-RELATED protein 4
Os05g0125100	-4.75516	0.00780621	0.0421962	-
novel.3	-1.20967	0.00787316	0.0424941	-
Os03g0366900	-1.04037	0.00791267	0.0426615	-
Os05g0439300	-2.41684	0.00796845	0.0429439	-
Os04g0689900	-5.18559	0.0079789	0.0429872	-
Os01g0588200	-1.58392	0.00804301	0.0432291	voltage-dependent anion channel 3, voltage-dependent anion-selective channel 3
Os08g0427600	-1.78234	0.00806901	0.0433186	-
Os12g0238900	-1.10749	0.00809186	0.0434069	-
Os07g0632000	-4.6153	0.00810942	0.0434613	-
Os05g0512100	-5.19035	0.00815454	0.0436117	-
Os01g0925100	-2.02059	0.00815484	0.0436117	-
Os04g0306750	-1.11028	0.00817078	0.0436876	-
Os01g0175850	-2.71915	0.00817924	0.0437235	-
Os05g0138200	-5.48023	0.00822376	0.0439055	-
Os03g0862200	-5.22864	0.0082557	0.0440479	-
Os09g0385700	-1.54018	0.00828935	0.0441993	STRESS ASSOCIATED PROTEIN GENE 17
Os04g0551200	-1.46253	0.00836594	0.044485	-
Os02g0759400	2.53606	0.00837697	0.0445248	OsRING-1
Os02g0514500	-1.13382	0.00838318	0.0445342	-
novel.2030	1.43695	0.00838353	0.0445342	-
Os12g0205500	-2.59347	0.00838405	0.0445342	-
Os11g0707300	1.05877	0.00840737	0.0446298	-
Os08g0485000	-1.07423	0.00843034	0.0446856	-
novel.1739	-2.10231	0.00844189	0.0447245	-
Os06g0228200	-1.21969	0.00847412	0.0448337	LOW SILICON RICE 6
Os04g0544200	-2.23642	0.00852145	0.0449977	P-type cyclin 4;4
Os11g0648800	4.08222	0.00853371	0.045034	-
Os10g0360100	-3.78938	0.00858663	0.0452759	-
Os07g0601000	-2.58248	0.00858674	0.0452759	-
Os12g0106801	-2.20555	0.00860278	0.0453319	-
Os03g0701300	-1.17715	0.00862486	0.0454034	-
Os01g0127600	-3.74574	0.00867794	0.0456132	-
Os01g0221400	2.16366	0.00873228	0.0458528	-
Os08g0109100	-2.02568	0.00873264	0.0458528	-
novel.1186	-1.03183	0.0087674	0.0459872	-
Os09g0315100	1.76098	0.00882158	0.0462215	DICER-LIKE 2B
Os01g0687800	-1.00198	0.00883121	0.0462543	-
Os11g0244600	-1.56704	0.00884347	0.0462992	-
Os03g0672900	5.10566	0.00890169	0.0465096	-
Os08g0486233	-1.30103	0.00896526	0.046772	-
Os03g0857100	-1.22816	0.00898687	0.0468369	-
Os09g0419600	-1.99603	0.0089913	0.0468487	-
Os01g0939800	1.42728	0.00901053	0.0469197	-
Os04g0195100	-2.28607	0.00902531	0.0469772	F-box protein 185
Os04g0523600	-1.23026	0.00904162	0.0470232	-
Os03g0289400	-5.17161	0.00913241	0.0473763	SULFURTRANSFERASE 2
Os03g0668900	-1.31809	0.00913403	0.0473763	-
Os01g0118400	-1.05283	0.00919007	0.0475982	-
Os01g0243800	1.08326	0.00920848	0.0476543	-
Os04g0289500	-4.59025	0.00924814	0.0477808	-
novel.1333	-5.1983	0.00926447	0.0478401	-
Os03g0347700	-1.02472	0.00926533	0.0478401	-
Os04g0397800	5.0843	0.00932373	0.0480528	-
Os04g0658200	-2.68564	0.00938995	0.0483221	-
Os08g0346900	2.13945	0.00940644	0.0483798	-
Os02g0758000	-1.59214	0.00943344	0.0484973	24.1 KDA CLASS I HEAT SHOCK PROTEIN
Os02g0107900	5.37297	0.00945565	0.0485534	-
Os12g0485600	-4.10193	0.00946379	0.0485754	lysine-histidine-like transporter 4A, lysine and histidine transporter 6
Os09g0432900	-1.17474	0.00951117	0.0487958	-
novel.931	-3.08426	0.00952809	0.0488555	-
Os05g0568600	-1.30064	0.0095412	0.0488991	-
Os01g0186000	-1.79782	0.00961073	0.0491789	WRKY GENE 10
Os05g0450600	-1.70809	0.00970671	0.0495691	-
novel.1741	-1.58599	0.0097228	0.0496412	-
Os05g0491000	-1.45255	0.00975524	0.0497563	CALMODULIN-LIKE PROTEIN 9
Os08g0531900	-5.12899	0.00977082	0.0498256	MADS BOX GENE 37
Os09g0325366	1.54108	0.00978117	0.0498582	-
Differentially expressed genes（DEGs) were showed with log2 (FoldChange) and p value (p<0.05, absolute fold change > 2)
