# Supplementary material for: OsAlR3 regulates aluminum tolerance through promoting the secretion of organic acids and the expression of antioxidant genes in rice
Source: BMC Plant Biol. 2024 Jun 28;24:618. doi: 10.1186/s12870-024-05298-9 (PMC11212236; doi:10.1186/s12870-024-05298-9)
Supplement: Supplementary file 5 — Supplementary Material 5 [file 12870_2024_5298_MOESM5_ESM.xlsx]

## Sheet: Sheet1
Table S5. Genes differentially expressed in WT under Al stress and normal conditions.
id	log2FoldChange	pvalue	padj	gene_name
Os09g0425200	-5.0191	5.1108e-44	1.09386e-39	-
Os02g0649300	-4.84716	1.43851e-37	1.53942e-33	HOMEOBOX GENE 24
Os03g0297600	3.21102	1.00935e-35	7.20106e-32	PYRABACTIN RESISTANCE 1 LIKE/REGULATORY COMPONENTS OF ABA RECEPTOR 4, pyrabactin resistance-like 4
Os05g0149300	2.57295	9.60852e-29	5.14128e-25	-
Os02g0766700	-2.16479	5.87473e-25	2.51474e-21	b-ZIP TRANSCRIPTION FACTOR 23
Os04g0339400	-1.97564	4.35256e-23	1.55263e-19	aldo-keto reductase
Os03g0238300	2.49328	1.91641e-22	5.85957e-19	-
Os02g0603600	1.90882	3.55615e-21	9.51403e-18	basic helix-loop-helix protein 110
Os04g0448900	-1.35275	2.01261e-19	4.78621e-16	ZEAXANTHIN EPOXIDASE 1
Os03g0250000	-1.47271	2.68111e-19	5.73837e-16	SNRK2-CALCIUM SENSOR 1
novel.225	-3.17142	8.82148e-19	1.67526e-15	-
novel.570	1.64017	9.39265e-19	1.67526e-15	-
Os07g0674400	1.92464	1.2975e-18	2.13618e-15	-
Os03g0141200	-3.08188	1.9976e-18	3.05391e-15	beta-amylase 2
Os07g0517100	1.94209	8.37283e-18	1.19469e-14	HSP18.8
Os08g0260600	2.53442	2.09389e-17	2.80097e-14	TETRASPANIN 11
Os07g0674500	1.83529	2.44152e-17	3.07388e-14	-
Os05g0149400	1.96679	7.0257e-17	8.35395e-14	AMINOCYCLOPROPANE-1-CARBOXYLIC ACID OXIDASE 5
Os01g0511000	2.5159	9.20197e-17	1.03658e-13	-
Os07g0687900	-4.39544	3.02983e-16	3.24237e-13	WATER STRESS INDUCIBLE PROTEIN 76
Os01g0854000	-1.71373	8.70696e-16	8.87405e-13	-
Os05g0421450	-2.10105	1.45612e-15	1.4166e-12	-
Os08g0485400	-1.26976	1.75406e-15	1.63227e-12	-
Os01g0294700	2.14308	2.59206e-15	2.31158e-12	peroxidase, class III peroxidase 11
Os01g0716800	-1.79697	3.47971e-15	2.97905e-12	-
Os04g0586000	1.76006	9.21569e-15	7.58629e-12	-
Os05g0226900	-3.33295	1.07122e-14	8.49159e-12	REPETITIVE PROLINE-RICH PROTEIN 1.1, proline rich protein
Os04g0435500	-1.56133	1.30222e-14	9.95404e-12	TETRACHLOROHYDROQUINONE DEHYDROGENASE 1
Os05g0595100	-1.57676	2.4399e-14	1.80073e-11	UDP-glucose epimerase 1, UDP-glucose 4-epimerase 1
Os02g0332800	-1.08165	2.86412e-14	2.04336e-11	-
Os12g0106000	-1.62238	3.74393e-14	2.54768e-11	FERRITIN 2
Os01g0840100	-1.25828	3.80908e-14	2.54768e-11	heat-shock protein 70, heat-shock protein cognate 70, Mediator 37_1
Os05g0401500	1.89389	4.68193e-14	3.03658e-11	-
Os03g0386000	-1.63691	5.51233e-14	3.47001e-11	SALT RESPONSIVE WD40 PROTEIN 5
Os01g0132000	-2.16074	1.82553e-13	1.11634e-10	incompatible strain of P. avenae-induced gene 2
Os03g0125100	-1.95333	2.39205e-13	1.42214e-10	beta-Carotene Hydroxylase 1, carotene beta-ring hydroxylase 3
Os02g0669100	-1.5258	2.62387e-13	1.5178e-10	DEHYDRIN 1
novel.68	3.70707	3.16108e-13	1.78044e-10	-
Os09g0286600	1.55493	7.90822e-13	4.23149e-10	SUBMERGENCE 1C
Os01g0612500	2.59195	1.13926e-12	5.8056e-10	Prolyl Oligopeptidase 2, PROLYL OLIGOPEPTIDASE 2
Os04g0518800	1.93824	1.65486e-12	8.23698e-10	LONG AND BARBED AWN 1
Os01g0129600	1.8971	4.59623e-12	2.18607e-09	-
novel.2006	-1.55511	5.33738e-12	2.48339e-09	-
Os02g0745100	1.69556	7.00648e-12	3.12416e-09	LOW SILICON RICE 1
novel.2185	-1.65807	9.82611e-12	4.292e-09	-
Os07g0695100	1.05973	1.02206e-11	4.37503e-09	Heading date 2
Os01g0170051	-2.23431	1.35103e-11	5.66984e-09	-
Os02g0102300	2.17642	1.39625e-11	5.7469e-09	SULFURTRANSFERASE 5
Os03g0214200	-1.30594	1.65524e-11	6.68436e-09	Mediator of OsbZIP46 deactivation and degradation
novel.969	-1.5647	1.82349e-11	7.22742e-09	-
Os09g0455300	-2.82937	2.53079e-11	9.50715e-09	basic helix-loop-helix protein 120
Os11g0572700	-1.08494	2.53192e-11	9.50715e-09	carotenoid isomerase
Os01g0151600	-1.34528	2.69809e-11	9.9564e-09	-
Os06g0696600	-1.61987	2.94127e-11	1.06698e-08	XYLOGLUCAN ENDOTRANSGLUCOSYDASE/HYDROLASE 12
novel.2164	1.09227	3.22076e-11	1.1489e-08	-
Os09g0287000	1.12083	3.63651e-11	1.27594e-08	SUBMERGENCE 1B
Os03g0417700	1.99546	3.86804e-11	1.33528e-08	GRAIN LENGTH 3.2
Os03g0119300	-1.81879	4.80987e-11	1.63406e-08	Subtilisin 25, SUBTILISIN 25
Os04g0614650	-1.40605	5.30219e-11	1.75315e-08	-
Os03g0643700	2.11508	5.32425e-11	1.75315e-08	TAU GLUTATHIONE S-TRANSFERASE 44
Os02g0828100	-2.31957	6.08906e-11	1.97461e-08	-
Os01g0169800	1.73941	6.81033e-11	2.17554e-08	FISH BONE, TRYPTOPHAN AMINOTRANSFERASE 2
Os02g0585650	4.06146	9.42961e-11	2.96797e-08	-
Os09g0555500	-1.82101	1.00271e-10	3.11029e-08	phytoene synthase 3
Os12g0601400	1.13183	1.25381e-10	3.83363e-08	IAA31
Os06g0107800	1.69105	1.52683e-10	4.60265e-08	BROWN PLANTHOPPER RESISTANCE 29
Os09g0431300	2.10392	1.62778e-10	4.83882e-08	-
Os02g0557800	1.04556	2.11053e-10	6.1879e-08	A-TYPE RESPONSE REGULATOR 2
Os05g0460000	-1.47638	2.38085e-10	6.79431e-08	CYTOSOLIC HEAT SHOCK PROTEIN 70-1
Os10g0376200	1.4859	3.03496e-10	8.43602e-08	-
Os02g0514326	1.07625	3.60204e-10	9.88391e-08	-
Os11g0210500	1.13104	4.04551e-10	1.09603e-07	ALCOHOL DEHYDROGENASE 2
Os09g0369400	1.66464	4.95947e-10	1.32684e-07	TREHALOSE-6-PHOSPHATE PHOSHPHATASE 7
Os01g0588100	4.49163	5.43587e-10	1.43634e-07	-
Os07g0614250	-1.56376	5.55189e-10	1.44911e-07	-
Os02g0653200	1.43354	6.1631e-10	1.58821e-07	UCLACYANIN-LIKE PROTEIN 4
Os01g0867300	-1.39686	6.23324e-10	1.58821e-07	b-ZIP TRANSCRIPTION FACTOR 12
Os09g0518750	2.84963	6.71326e-10	1.6904e-07	-
Os01g0910500	-2.52592	6.82586e-10	1.69877e-07	-
Os01g0571300	-3.55774	7.00977e-10	1.72448e-07	HEAT STRESS TRANSCRIPTION FACTOR A7
Os05g0542200	-1.13796	7.30802e-10	1.77743e-07	-
Os06g0633100	1.56414	8.02365e-10	1.92955e-07	-
Os11g0213700	-1.46252	9.30466e-10	2.18844e-07	-
Os03g0196000	1.99167	1.05718e-09	2.45617e-07	SULPHATE TRANSPORTER 1;2
Os05g0360400	1.38409	1.12091e-09	2.55221e-07	-
Os01g0316600	-1.09034	1.14286e-09	2.5748e-07	-
Os11g0151500	1.64562	1.33861e-09	2.9844e-07	EFFLUX TRANSPORTER OF NICOTIANAMINE 1
Os01g0717000	-1.0956	1.47246e-09	3.24896e-07	-
Os01g0833400	-1.62552	1.64626e-09	3.59539e-07	-
Os09g0447500	1.87593	1.90988e-09	4.129e-07	-
Os12g0183100	-1.12027	1.99138e-09	4.24241e-07	-
Os06g0553001	-2.1469	2.00198e-09	4.24241e-07	-
Os11g0106700	-1.48844	2.10458e-09	4.41611e-07	FERRITIN 1
Os07g0116600	1.54418	2.48942e-09	5.17292e-07	-
Os07g0448400	-1.38738	2.53139e-09	5.20954e-07	PLASMA MEMBRANE INTRINSIC PROTEIN 2;5
Os08g0296900	-1.08067	2.62288e-09	5.29598e-07	-
Os03g0673400	1.40858	2.81005e-09	5.62088e-07	-
Os04g0614700	-1.06656	2.84105e-09	5.63027e-07	-
Os01g0765600	1.64153	3.17762e-09	6.2395e-07	-
Os01g0846300	-1.50206	3.23077e-09	6.25518e-07	protein phosphatase 15, protein phosphatase 2C09, protein phosphatase 2C9, protein phosphatase 2C 9
Os04g0659200	4.19757	3.24406e-09	6.25518e-07	-
Os02g0531600	1.39847	3.3309e-09	6.36529e-07	RICE TERMINAL FLOWER 1/CENTRORADIALIS HOMOLOG 2
Os02g0678200	-1.36655	4.20937e-09	7.97285e-07	SPX-MFS protein 2
Os01g0296166	-1.68018	4.53776e-09	8.51945e-07	-
Os03g0805100	-1.10634	4.71761e-09	8.78009e-07	-
Os08g0157700	1.65872	4.97371e-09	9.1528e-07	-
Os07g0663500	1.47795	5.00441e-09	9.1528e-07	-
Os03g0617500	1.24714	5.21624e-09	9.38179e-07	CYCLIN-D5-2
Os08g0290700	-1.82839	5.51794e-09	9.81068e-07	-
Os10g0499600	-1.38959	5.54817e-09	9.81068e-07	-
Os11g0649600	1.15868	5.59222e-09	9.81068e-07	-
Os02g0790500	-1.0272	6.14928e-09	1.07003e-06	TREHALOSE-6-PHOSPHATE SYNTHASE 5
Os04g0644900	1.50326	6.37029e-09	1.09954e-06	-
Os05g0499300	2.90865	6.68319e-09	1.14432e-06	PEROXIDASE 1
Os07g0617000	1.03035	7.14493e-09	1.21367e-06	ETHYLENE RESPONSE FACTOR 65
Os12g0292400	-2.1046	7.72951e-09	1.30264e-06	nuclear encoded small subunit of ribulose-1, 5-bisphosphate carboxylase/oxygenase, RuBisCO small subunit 4, Ribulose-1, 5-Bisphosphate Carboxylase/Oxygenase Small Subunit 4
Os04g0629200	4.02168	8.28955e-09	1.3861e-06	stellacyanin-like protein 2
Os03g0826900	-1.06261	9.02049e-09	1.48512e-06	endosperm-specific gene 58
Os08g0495500	1.03414	9.90361e-09	1.61807e-06	-
Os07g0558100	-2.14445	1.04548e-08	1.68243e-06	myb transcription factor 7, transcription factor MYB7
Os03g0316200	-1.6817	1.22036e-08	1.93477e-06	GALACTINOL SYNTHASE 1
Os05g0493800	1.29227	1.25954e-08	1.9822e-06	-
Os09g0456200	-1.0648	1.39484e-08	2.1791e-06	b-ZIP TRANSCRIPTION FACTOR 72
Os02g0724000	-1.25562	1.4453e-08	2.24157e-06	CONSTANS-like gene N, B-box-containing protein 7, CCT domain-containing gene 8, CCT (CO, CO-LIKE and TOC1) domain protein 8, CCT domain protein 8, Days to heading on chromosome 2
Os05g0227600	-2.02746	1.69227e-08	2.58712e-06	REPETITIVE PROLINE-RICH PROTEIN 1.2
Os05g0454500	-1.00034	1.70575e-08	2.58924e-06	-
Os05g0584600	1.27466	1.82563e-08	2.75169e-06	-
novel.965	2.60795	1.99762e-08	2.98986e-06	-
Os04g0684100	1.90772	2.53797e-08	3.7409e-06	-
Os04g0244800	-1.51659	2.55184e-08	3.7409e-06	-
Os01g0863300	-1.60621	2.8438e-08	4.14053e-06	-
Os12g0478200	-1.62031	3.01338e-08	4.32855e-06	Gram Domain Protein
Os07g0418600	-1.58092	3.13815e-08	4.47773e-06	REPETITIVE PROLINE-RICH PROTEIN 2.2
Os09g0376300	-1.11932	3.21472e-08	4.53941e-06	-
Os02g0629000	-1.59517	3.2238e-08	4.53941e-06	-
Os05g0114400	1.64505	3.31279e-08	4.63423e-06	-
Os04g0509600	1.42043	3.93028e-08	5.41151e-06	AMMONIUM TRANSPORTER-1;1
Os03g0327800	-1.62288	3.95193e-08	5.41151e-06	NAC DOMAIN-CONTAINING PROTEIN 58
Os01g0591300	1.58899	4.21054e-08	5.70368e-06	-
Os12g0108500	1.05524	4.37687e-08	5.88595e-06	F-box protein 636
Os01g0284500	1.03898	4.4001e-08	5.88595e-06	germin-like protein 4, german-like protein 1-2
Os10g0483500	1.09907	4.46623e-08	5.93731e-06	CYTOKININ OXIDASE/DEHYDROGENASE 3
Os01g0583100	-1.13141	4.73627e-08	6.21904e-06	protein phosphatase 2C6, protein phosphatase 2C 6, protein phosphatase 10, OsABI-LIKE1, ABI-LIKE1, ABI-LIKE 1
Os01g0834900	-1.24959	4.7896e-08	6.25072e-06	-
Os12g0198900	2.78078	4.85737e-08	6.30074e-06	-
Os01g0855200	1.69891	4.95253e-08	6.38548e-06	-
Os05g0253200	3.35014	5.32986e-08	6.79018e-06	-
Os01g0595600	1.8809	5.59356e-08	7.08396e-06	-
Os09g0399800	1.22947	5.77862e-08	7.27528e-06	CINNAMYL ALCOHOL DEHYDROGENASE 8A
Os11g0498600	-1.12421	6.33098e-08	7.92409e-06	-
Os09g0436800	-1.2206	6.58413e-08	8.19303e-06	-
Os01g0935600	-1.08159	6.93811e-08	8.5836e-06	-
Os09g0453300	1.04323	6.98239e-08	8.58874e-06	ANNEXIN 10
Os01g0631200	1.61189	7.10132e-08	8.68512e-06	-
Os03g0701200	-1.01227	7.73297e-08	9.35077e-06	-
Os01g0281100	-1.36997	7.89324e-08	9.49096e-06	-
Os05g0519300	-1.6352	8.18734e-08	9.78959e-06	-
Os06g0695800	1.36392	8.93953e-08	1.06296e-05	SENSITIVE TO ALUMINIUM RHIZOTOXICITY 1
Os06g0206900	-1.44248	9.41512e-08	1.11332e-05	-
Os03g0701100	-1.27148	9.57623e-08	1.12615e-05	-
Os06g0703900	1.0035	1.05112e-07	1.22935e-05	PHOSPHATE STARVATION RESPONSE 4
Os02g0158900	-4.05747	1.05802e-07	1.23069e-05	cystathionine b-synthase domain containing protein OsCBSX9, CBS domain containing protein OsCBSX9
Os04g0617700	1.64429	1.09759e-07	1.26983e-05	-
Os02g0754100	-1.02181	1.17046e-07	1.33965e-05	-
novel.788	1.80082	1.21769e-07	1.38629e-05	-
Os08g0429800	1.92924	1.34554e-07	1.51571e-05	cytochrome 450 735A3
Os06g0155500	1.45866	1.3825e-07	1.54919e-05	-
Os01g0894300	1.13267	1.42859e-07	1.59251e-05	fructokinase I, Fructokinase 2
Os06g0272850	1.06179	1.44582e-07	1.60337e-05	trichome birefringence-like 65
Os02g0705500	-1.04993	1.47767e-07	1.62187e-05	basic helix-loop-helix protein 079
Os12g0555200	-1.39076	1.72323e-07	1.83872e-05	PATHOGENESIS-RELATED GENE 10B
Os03g0133300	-1.30908	1.72678e-07	1.83872e-05	-
Os03g0197100	-1.32197	1.87705e-07	1.98884e-05	-
Os11g0695800	1.4699	2.03376e-07	2.14426e-05	MINGHUI RECEPTOR KINASE C
Os03g0113000	1.53693	2.10626e-07	2.19904e-05	RECEPTOR-LIKE CYTOPLASMIC KINASE 95
Os10g0506100	-1.21292	2.28907e-07	2.3783e-05	-
Os03g0154000	-1.2402	2.51509e-07	2.57562e-05	-
Os07g0448100	-1.17294	2.72696e-07	2.76612e-05	PLASMA MEMBRANE INTRINSIC PROTEIN 2;4
Os05g0586500	1.24085	2.8696e-07	2.87e-05	gamma-aminobutyric acid transporter 1
Os07g0164900	-1.1208	3.33339e-07	3.27268e-05	ABA Aldehyde Oxidase
Os06g0196200	-2.03823	3.37088e-07	3.27941e-05	-
Os08g0515700	1.29372	3.51727e-07	3.40634e-05	-
Os12g0603700	1.39564	3.5616e-07	3.43373e-05	CALCINEURIN B-LIKE PROTEIN-INTERACTING PROTEIN KINASE 4
Os08g0557600	-1.00357	3.7212e-07	3.55558e-05	monodehydroascorbate reductase 4
Os03g0238600	1.15898	3.8312e-07	3.6444e-05	PURPLE ACID PHOSPHATASE 3C
Os01g0795100	2.87216	3.86037e-07	3.65591e-05	Subtilisin 7, SUBTILISIN 7
Os06g0553100	-3.05842	4.16057e-07	3.90565e-05	HEAT STRESS TRANSCRIPTION FACTOR C2B
Os05g0194900	1.48691	4.68872e-07	4.36316e-05	Pyrophosphate-dependent phosphofructo-1-kinase, phosphofructokinase 4
Os11g0618600	1.26197	4.75841e-07	4.40885e-05	-
novel.629	3.52261	5.55221e-07	4.99302e-05	-
Os09g0549450	1.10164	6.3511e-07	5.66386e-05	-
Os01g0183300	-1.34045	6.40651e-07	5.68957e-05	-
Os01g0260100	1.92981	7.2609e-07	6.42169e-05	-
Os11g0180000	-1.14571	7.75707e-07	6.80429e-05	-
Os05g0408900	-1.33328	8.16681e-07	7.13446e-05	1-DEOXY-D-XYLULOSE 5-PHOSPHATE SYNTHASE 1
Os07g0158500	1.91034	9.18464e-07	7.95866e-05	HAP2 SUBUNIT OF CCAAT-BOX BINDING COMPLEX
Os05g0568600	-1.26123	1.03139e-06	8.86542e-05	-
Os04g0541700	-1.59857	1.10019e-06	9.41898e-05	HOMEOBOX GENE 22
Os05g0592300	1.04219	1.11078e-06	9.43471e-05	-
Os08g0105400	-1.53178	1.11085e-06	9.43471e-05	-
Os02g0628600	1.24519	1.12954e-06	9.55551e-05	AUXIN RESPONSE FACTOR 8
Os07g0448600	-1.24935	1.21646e-06	0.000101703	-
Os07g0676900	2.92398	1.23275e-06	0.000102635	class III peroxidase 109, peroxidase 2
ENSRNA049471366	1.83628	1.33574e-06	0.000109957	MIR159
Os02g0648100	1.28207	1.39656e-06	0.000114523	RECEPTOR-LIKE CYTOPLASMIC KINASE 79
Os01g0899200	1.09711	1.4112e-06	0.000115282	-
Os01g0695700	1.35977	1.4187e-06	0.000115454	MULTIDRUG RESISTANCE 9
Os08g0249000	-1.1821	1.45561e-06	0.000118009	B-box-containing protein 25, CCT domain-containing gene 29, CCT (CO, CO-LIKE and TOC1) domain protein 29, CCT domain protein 29
Os06g0695700	1.32472	1.48583e-06	0.000119989	-
Os08g0487100	-1.23137	1.49124e-06	0.000119989	b-ZIP TRANSCRIPTION FACTOR 67
Os01g0347600	1.9423	1.70474e-06	0.000134637	-
Os02g0575500	-1.01161	1.79115e-06	0.000140941	ABC1 domain-containing gene 2
novel.2110	2.57902	1.80223e-06	0.00014096	-
Os02g0712600	2.24504	1.8418e-06	0.000143346	-
Os12g0455000	-1.10132	1.87451e-06	0.000145363	Thionin 34
Os01g0659900	1.00128	2.0992e-06	0.000161616	F-box protein 33
Os07g0524900	1.6285	2.21574e-06	0.000169369	-
Os01g0880300	-1.10413	2.23843e-06	0.000170495	PECTIN METHYLESTERASE 7
Os11g0557800	1.7856	2.25583e-06	0.000171211	-
Os06g0234600	-4.95762	2.26834e-06	0.000171553	trichome birefringence-like 52
Os08g0120600	1.40735	2.30386e-06	0.00017308	-
Os08g0547800	1.59689	2.36834e-06	0.000176619	-
Os11g0704600	-1.27018	2.39896e-06	0.000178281	-
Os03g0686300	-1.00513	2.4261e-06	0.000179674	-
Os05g0585400	1.42853	2.53798e-06	0.000187311	-
Os07g0538200	1.07941	2.74386e-06	0.000200433	-
Os10g0552800	2.06854	2.79532e-06	0.000203497	hybrid proline- or glycine-rich protein 20
Os10g0440500	1.01884	2.80876e-06	0.000203783	-
Os02g0710500	1.22301	3.06873e-06	0.000221145	-
Os03g0361700	-4.04286	3.20287e-06	0.000230037	terpene synthase 13
Os05g0384600	-3.25271	3.55406e-06	0.000251048	ABC TRANSPORTER G FAMILY MEMBER 13
Os12g0613600	1.50399	3.70771e-06	0.00026104	REMORIN 6.3
Os01g0172100	1.48184	3.92253e-06	0.0002729	PHOSPHOENOLPYRUVATE/PHOSPHATE TRANSLOCATOR 3
Os01g0944100	-2.00082	3.95495e-06	0.0002729	-
Os06g0524400	-1.21728	4.07608e-06	0.000279617	trichome birefringence-like 49, trichome birefringence-like 50
Os11g0126800	2.14319	4.08983e-06	0.000279664	-
Os02g0318100	1.02038	4.1907e-06	0.000284741	-
Os02g0767400	1.43106	4.2927e-06	0.00028875	-
Os05g0484800	-1.73307	4.60695e-06	0.000306211	-
Os01g0645000	2.04064	4.62113e-06	0.000306211	ZINC FINGER CCCH DOMAIN-CONTAINING PROTEIN 9
Os07g0459500	1.09331	4.67386e-06	0.000307425	-
Os02g0717600	1.30762	4.71128e-06	0.000307425	-
Os07g0606600	-1.23441	4.90005e-06	0.000318771	HAP3F SUBUNIT OF CCAAT-BOX BINDING COMPLEX
Os10g0546900	1.13745	4.92009e-06	0.000319105	-
Os12g0153200	-1.45832	5.02326e-06	0.000323834	-
Os09g0417600	2.3332	5.24738e-06	0.000337266	WRKY GENE 76
Os05g0426300	1.31858	5.45663e-06	0.000347584	trichome birefringence-like 27
Os08g0425500	1.16139	5.50048e-06	0.000349338	-
Os01g0802700	2.27731	5.81549e-06	0.000363944	PIN PROTEIN 9
Os08g0416800	2.34002	5.96596e-06	0.000372272	-
Os04g0673300	1.29195	6.46888e-06	0.000401314	A-TYPE RESPONSE REGULATOR 6
Os01g0330200	3.12634	6.50923e-06	0.000402651	-
Os10g0548100	-2.27529	6.61749e-06	0.000405001	-
Os06g0662550	-2.21472	6.62292e-06	0.000405001	-
Os01g0138500	-1.89393	6.80341e-06	0.000414853	-
Os09g0482800	1.87078	7.15463e-06	0.000432572	-
Os12g0605100	1.16018	7.82893e-06	0.000469363	-
Os10g0552600	2.61403	8.81733e-06	0.000519882	hybrid proline- or glycine-rich protein 18
Os06g0232300	1.72744	9.36351e-06	0.000550569	PIN PROTEIN 1A
Os05g0382200	-1.16328	9.57149e-06	0.000559723	Sodium transporter
Os06g0255200	-1.01136	1.01479e-05	0.000590202	-
Os10g0490100	1.48994	1.03041e-05	0.000597664	-
Os01g0803900	1.25415	1.06786e-05	0.000617716	-
Os07g0544800	-1.15973	1.10297e-05	0.000636302	-
Os10g0505900	-2.15956	1.1516e-05	0.000660796	-
Os03g0294800	1.43202	1.18428e-05	0.000677728	-
Os05g0104150	2.52035	1.20652e-05	0.000686784	POLYGALACTURONASE-INHIBITING PROTEIN 2, Polygalacturonase-inhibiting protein 2, polygalacturonase inhibiting protein 2
Os02g0666250	-1.09408	1.24984e-05	0.000707679	-
Os02g0131800	2.50115	1.32376e-05	0.000743632	NATURAL RESISTANCE-ASSOCIATED MACROPHAGE PROTEIN 4
Os09g0511700	1.09003	1.33734e-05	0.000749298	BETA-GLUCOSIDASE 32
Os10g0390800	1.27792	1.35439e-05	0.000756869	ETHYLENE RESPONSE FACTOR 59
Os07g0599600	-2.42178	1.36424e-05	0.000760387	-
Os01g0347200	1.04641	1.375e-05	0.000763277	-
Os04g0634700	1.00025	1.38235e-05	0.000764509	benzothiadiazole-inducible Diacylglycerol Kinase 1, BTH-inducible Diacylglycerol Kinase 1
Os03g0624300	-1.90205	1.40264e-05	0.000773728	-
novel.168	4.03931	1.42046e-05	0.000779543	-
Os10g0478000	2.05161	1.46586e-05	0.000801522	G1 LIKE PROTEIN 5
Os12g0132500	3.6715	1.468e-05	0.000801522	ZINC-INDUCED FACILITATOR-LIKE 9
novel.29	-2.56652	1.47859e-05	0.000805246	-
Os09g0396900	-1.44133	1.59605e-05	0.000867013	Vacuolar Iron Transporter 2
Os04g0552300	2.43154	1.67817e-05	0.000905828	CYCLIN-U2-1
Os04g0423100	1.99599	1.6802e-05	0.000905828	-
Os07g0100800	1.06152	1.71604e-05	0.000918209	proline transporter 3
Os02g0176300	-1.0318	1.73119e-05	0.000923193	-
Os09g0325700	-1.4699	1.73573e-05	0.000923193	PROTEIN PHOSPHATASE 2C-1
Os07g0600200	-4.12375	1.73829e-05	0.000923193	-
Os05g0563100	-1.16299	1.75686e-05	0.000930744	-
Os12g0630600	-2.52896	1.77686e-05	0.000937994	-
Os03g0259100	3.39365	1.77931e-05	0.000937994	UCLACYANIN-LIKE PROTEIN 7
Os02g0583700	3.01416	1.85822e-05	0.000972406	-
Os06g0683700	1.56773	1.90159e-05	0.000990263	-
Os08g0203700	1.5498	1.94314e-05	0.001007	-
Os07g0542600	1.11803	1.96848e-05	0.00101767	-
Os01g0176700	1.94776	1.98088e-05	0.00102161	-
novel.1782	1.30035	1.99078e-05	0.00102425	-
Os02g0696900	1.80382	1.99802e-05	0.00102551	OsKANADI1, OsKANADI2
Os04g0676400	-1.00223	2.00364e-05	0.00102593	-
Os08g0130100	-1.01069	2.01349e-05	0.00102607	OsLSD3
Os02g0620600	1.94598	2.07022e-05	0.00105247	AMMONIUM TRANSPORTER-1; 2
Os03g0850600	1.43052	2.09426e-05	0.00105966	-
Os01g0580200	-1.17809	2.12566e-05	0.00106544	BETA-GALACTOSIDASE 3
Os01g0556650	-2.53941	2.13058e-05	0.00106544	-
Os07g0559700	-1.08788	2.16028e-05	0.00107741	monosaccharide transporter 6
Os01g0915000	-1.29308	2.16458e-05	0.00107741	-
Os09g0127300	-2.05349	2.30313e-05	0.00113319	-
Os03g0304500	-1.23004	2.34858e-05	0.00115291	-
Os03g0321300	1.43426	2.37618e-05	0.00116378	F-box protein 137
Os09g0555550	-2.20411	2.41122e-05	0.00117557	-
Os12g0616500	1.10451	2.45599e-05	0.00119196	-
Os12g0610800	-2.84726	2.61888e-05	0.00126528	-
Os03g0397700	1.00518	2.64269e-05	0.00127391	-
Os01g0118300	1.14136	2.88249e-05	0.00138327	SHORTENED UPPERMOST INTERNODE 1
Os02g0643800	1.57852	2.99288e-05	0.00142983	SMALL AUXIN-UP RNA 11
Os02g0291400	1.21032	3.00886e-05	0.00143427	CALCINEURIN B-LIKE PROTEIN 8
Os01g0118400	2.38338	3.03483e-05	0.00144023	-
Os03g0734300	-1.30741	3.04361e-05	0.0014412	-
Os06g0274800	-2.66172	3.06117e-05	0.00144632	class III peroxidase 77
Os12g0604700	1.25349	3.1466e-05	0.00147367	NIMA-related kinase 2
Os05g0588100	6.31818	3.34752e-05	0.00155754	-
Os06g0680500	1.69277	3.40472e-05	0.00158072	Glutamate receptor homolog 3.5, GLUTAMATE RECEPTOR-LIKE 3.3
Os08g0203300	1.04542	3.44075e-05	0.00159055	-
Os02g0702300	-1.91088	3.65217e-05	0.00168102	-
Os03g0732100	1.19159	3.67054e-05	0.00168585	-
Os10g0491450	1.30267	3.73408e-05	0.00171136	-
Os02g0100600	1.16941	3.78127e-05	0.00172929	-
novel.2122	-2.78514	3.82946e-05	0.00174759	-
Os01g0201250	1.275	3.86139e-05	0.00175841	-
Os09g0378700	-2.96571	4.00536e-05	0.0018124	plant U-box-containing protein 6, U-box protein 6
Os05g0210100	1.39775	4.06179e-05	0.00183406	GDSL ESTERASE/LIPASE PROTEIN 64
Os03g0195800	1.19666	4.12816e-05	0.00185231	SULPHATE TRANSPORTER 1;1
Os01g0279000	1.48336	4.20103e-05	0.00187322	Subtilisin 1, SUBTILISIN 1
Os11g0270000	1.45858	4.21455e-05	0.00187534	-
Os04g0167875	-4.19573	4.45568e-05	0.00196629	-
Os04g0534200	1.00336	4.65077e-05	0.00204816	-
Os03g0287100	-1.36149	4.67678e-05	0.00205538	-
Os09g0508500	1.56426	4.70653e-05	0.00206422	DRB5
Os11g0208651	1.0824	4.72783e-05	0.00206592	-
Os07g0605350	1.54085	4.72971e-05	0.00206592	-
Os09g0458800	-1.22027	4.85162e-05	0.00211485	-
Os06g0655500	1.64669	5.07911e-05	0.00220503	F-box protein 319
Os05g0241300	2.13866	5.1821e-05	0.00223845	-
Os07g0679400	-2.33211	5.18745e-05	0.00223845	-
Os03g0146200	-2.17321	5.31402e-05	0.00228845	-
Os02g0488600	-1.03718	5.47193e-05	0.00235172	plant U-box-containing protein 8, U-box protein 8
Os03g0719000	2.15431	5.5296e-05	0.002367	-
Os05g0214300	2.35558	5.77734e-05	0.00244372	SWEET3A
Os02g0686100	-1.37519	6.06241e-05	0.00255925	-
Os02g0759400	-2.8464	6.10502e-05	0.00257216	OsRING-1
novel.238	3.42364	6.15447e-05	0.0025879	-
Os01g0180300	-1.26359	6.21461e-05	0.00260807	-
Os10g0516900	1.02562	6.37009e-05	0.00266808	-
Os02g0753000	1.0886	6.41742e-05	0.00268266	TREHALOSE-6-PHOSPHATE PHOSHPHATASE 4
Os03g0664400	-4.25488	6.49703e-05	0.00271064	GPI-anchored non-specific lipid transfer protein 26, type G nsLTP 26
Os01g0878300	-1.06082	6.75262e-05	0.00280633	-
Os05g0111800	2.78635	6.99312e-05	0.00287399	protein phosphatase 2C46, protein phosphatase 2C 46, protein phosphatase 71
Os04g0490866	1.00418	7.08458e-05	0.00289926	-
Os03g0575200	-1.22461	7.11132e-05	0.00290465	HIGH-AFFINITY POTASSIUM(K+) TRANSPORTER 16
Os04g0633900	1.08634	7.27167e-05	0.00295684	-
Os02g0189200	-3.40991	7.29684e-05	0.00295785	GDSL ESTERASE/LIPASE PROTEIN 31
Os06g0181100	-1.18393	7.49783e-05	0.00302215	-
Os09g0526600	-1.64534	7.57735e-05	0.00304772	HEAT STRESS TRANSCRIPTION FACTOR B2C
Os11g0592600	2.50207	7.62781e-05	0.00305727	-
novel.366	2.34954	8.11252e-05	0.00320947	-
Os06g0205000	1.07145	8.43928e-05	0.00332033	AUTOPHAGY ASSOCIATED GENE 12
Os02g0668000	-1.05642	8.52528e-05	0.00334801	-
Os01g0362100	-1.5824	9.19973e-05	0.00356061	-
Os08g0407600	1.2135	9.28997e-05	0.00358258	-
Os02g0527200	1.11752	9.38123e-05	0.00361127	-
Os06g0470350	-1.4618	9.40311e-05	0.00361319	-
Os04g0618950	2.02346	0.000100047	0.00381016	-
Os10g0492900	-2.34495	0.000100518	0.00382129	-
Os08g0530300	1.04654	0.00010085	0.00382712	EXOCYST SUBUNIT EXO70 FAMILY PROTEIN F4
Os10g0575000	-1.31511	0.00010248	0.00388207	basic helix-loop-helix protein 009
Os01g0642000	-1.42474	0.000103194	0.00390222	IMCEL2
Os02g0644400	-3.24107	0.000103419	0.00390383	-
novel.1716	-1.55377	0.00010389	0.0039147	-
novel.188	1.05124	0.000112531	0.00421066	-
Os01g0949800	1.12589	0.000113364	0.00423442	TAU GLUTATHIONE S-TRANSFERASE 36
Os03g0822400	-1.73295	0.000114648	0.00427201	-
Os10g0481300	-1.84796	0.000116751	0.00433071	TAU GLUTATHIONE S-TRANSFERASE 47
Os05g0202800	-1.61894	0.000117561	0.00435322	METALLOTHIONEIN 3B
Os03g0323200	-1.08892	0.000122522	0.00445842	magnesium chelatase subunit ChlH, magnesium chelatase porphyrin-binding subunit, Magnesium chelatase (MgCh) H subuint
Os01g0128300	-1.11661	0.000122693	0.00445842	MHZ4
Os03g0225700	1.1606	0.00012509	0.00453257	WALL-ASSOCIATED KINASE GENE 25
Os05g0488600	1.33123	0.000127996	0.00459647	-
Os01g0358100	1.2878	0.000128464	0.00459785	RAPID ALKALIZATION FACTOR 6
Os01g0914000	-1.36969	0.000129146	0.00461455	-
Os01g0107400	1.90079	0.000129978	0.00463653	-
Os12g0151000	5.14882	0.00013238	0.00471436	PURPLE ACID PHOSPHATASE 20B
Os02g0814000	-1.04621	0.000142137	0.00499535	-
Os03g0301700	-1.08655	0.000144357	0.00505675	protein phosphatase 2C33, protein phosphatase 2C 33, protein phosphatase 51
Os11g0649400	1.95782	0.000148786	0.00516122	-
Os11g0453900	-6.03018	0.000151655	0.00523073	RESPONSIVE TO ABA GENE 16D
Os03g0181750	1.83458	0.000151768	0.00523073	ABC TRANSPORTER B FAMILY MEMBER 12
Os04g0304200	-1.13294	0.000155263	0.00534154	-
Os05g0326675	1.22968	0.000157265	0.00538584	-
Os03g0858200	-2.7	0.000157333	0.00538584	-
Os01g0704100	1.99872	0.000159142	0.00542375	HIGH AFFINITY NITRATE TRANSPORTER
Os06g0140700	1.26913	0.000161752	0.00550396	HOMEOBOX GENE 2
Os03g0145900	-1.18891	0.00016897	0.00570421	-
Os11g0172100	-2.07195	0.000171829	0.00578476	PECTIN METHYLESTERASE 30
Os04g0400700	1.53036	0.000171977	0.00578476	-
Os02g0285300	3.67287	0.000172167	0.00578476	developmentally regulated plasma membrane polypeptide 2
Os03g0411300	1.01732	0.000173311	0.00579443	-
Os01g0901500	1.16174	0.000175574	0.0058533	acyl-CoA synthetase 5
Os08g0245200	1.08177	0.00018254	0.00601989	4-COUMARATE:COENZYME A LIGASE 1
Os12g0555000	-1.32031	0.000186138	0.00610445	root-specific Oryza sativa PR10, root specific rice PR10, root-specific OsPR10a
Os06g0294000	2.13969	0.000186245	0.00610445	-
Os03g0800000	-1.07378	0.000193311	0.00629746	-
Os04g0634000	-1.16379	0.000193791	0.0063035	-
Os02g0538700	1.3902	0.000197547	0.00640379	-
Os08g0137800	-1.17341	0.000201678	0.00647153	UCLACYANIN-LIKE PROTEIN 24
Os10g0330000	1.08587	0.000208046	0.00665248	-
Os01g0716200	1.4806	0.000212554	0.00675973	-
Os09g0420300	1.21969	0.000222084	0.00701072	-
Os05g0407100	-1.92068	0.000223913	0.00705805	-
Os07g0178600	-1.191	0.00023069	0.00723968	HEAT STRESS TRANSCRIPTION FACTOR A2B
Os01g0111600	2.45191	0.000231455	0.00725305	MFT-like gene 2
Os03g0728900	1.28417	0.000238493	0.00741929	basic helix-loop-helix protein 084
Os07g0599500	-2.16664	0.000244402	0.00757008	-
Os07g0575000	2.55626	0.000254096	0.00783634	ETHYLENE RESPONSE FACTOR 6
Os06g0544100	1.27912	0.000255665	0.00784309	-
Os02g0232000	-1.28699	0.000256514	0.00784309	HEAT STRESS TRANSCRIPTION FACTOR C2A
Os07g0175300	1.16711	0.000266837	0.00812756	-
Os07g0638100	-1.01366	0.000271857	0.00824159	-
Os02g0641300	1.38774	0.000272882	0.00825387	R2R3-MYB
Os03g0633800	1.46652	0.000276137	0.00831705	IAA12
Os01g0206300	-3.35316	0.000280612	0.00842348	CALCINEURIN B-LIKE PROTEIN-INTERACTING PROTEIN KINASE 13
Os01g0170000	-2.39198	0.000284454	0.00849483	raffinose synthase, RAFFINOSE SYNTHASE 5
novel.1202	-1.78582	0.000284684	0.00849483	-
Os01g0214500	-1.23094	0.000286795	0.00852592	-
Os04g0154800	1.40127	0.000286813	0.00852592	-
Os03g0223400	2.1001	0.00029512	0.00871234	GLUTAMINE SYNTHETASE 1;2
Os05g0125400	-1.2539	0.000298943	0.00876606	-
Os05g0200340	1.04014	0.00030006	0.00877347	-
novel.1511	-1.48906	0.000315753	0.00914486	-
Os02g0791400	3.22892	0.000330009	0.00945541	-
Os05g0542150	-1.20439	0.000331804	0.00949411	-
Os02g0739400	1.17806	0.000335595	0.00958978	-
Os05g0149500	1.90951	0.000340079	0.00967914	-
novel.950	-1.11018	0.0003426	0.00972501	-
Os09g0248100	2.04795	0.00034349	0.00973737	FASCICLIN-LIKE ARABINOGALACTAN PROTEIN 11
novel.841	2.00817	0.000348768	0.00983128	-
Os07g0619400	-2.26093	0.000351118	0.00987513	-
Os12g0133900	1.09082	0.000356937	0.00998631	-
novel.2112	1.62949	0.000367236	0.0101992	-
Os01g0686700	-2.06871	0.000368448	0.0102149	-
Os11g0616900	1.17537	0.000378912	0.0104369	-
Os01g0609300	-1.86143	0.000379383	0.0104369	PLEIOTROPIC DRUG RESISTANCE 9
Os11g0153000	1.04083	0.000393279	0.0107768	-
Os02g0676400	-1.04064	0.000394722	0.0107896	-
Os03g0129800	1.36468	0.000397794	0.0108404	-
Os06g0199400	-1.10093	0.000405423	0.0109839	-
Os08g0156000	-1.33016	0.000414707	0.0111929	-
Os01g0727100	-1.45749	0.000417382	0.0112368	-
Os12g0211900	2.08215	0.000436915	0.011631	-
Os02g0575700	1.59614	0.000438286	0.0116481	ILA1 INTERACTING PROTEIN 3
Os05g0556400	2.4448	0.000440567	0.0116557	-
Os03g0368900	1.63337	0.000449628	0.0118515	class III peroxidase 45
Os10g0468500	-1.17277	0.000455462	0.0119246	-
Os11g0586300	-1.30201	0.000455744	0.0119246	-
Os05g0166900	1.06035	0.000458116	0.0119574	RECEPTOR-LIKE CYTOPLASMIC KINASE 180
Os12g0638800	1.1316	0.000463553	0.0120699	-
Os04g0167900	-4.43568	0.000464982	0.0120924	protein phosphatase 2C37, protein phosphatase 2C 37 protein phosphatase 61
Os03g0373500	-1.03114	0.000474863	0.0123047	-
Os02g0799600	-1.41981	0.000475293	0.0123047	-
Os11g0241200	1.49142	0.000475446	0.0123047	-
Os10g0521000	-1.25446	0.000476448	0.0123157	TREHALASE 1
Os02g0450000	1.70534	0.000479775	0.0123868	-
Os08g0482600	-1.30586	0.000487044	0.0125442	UCLACYANIN-LIKE PROTEIN 29
Os01g0347300	1.45274	0.000498001	0.0127192	-
Os01g0713200	1.59971	0.000511512	0.0130177	beta-1, 3-glucanase 10
Os08g0518800	-3.21238	0.000514276	0.0130725	glycosyl hydrolase
Os09g0417800	1.0852	0.000532584	0.0134421	WRKY GENE 62
Os01g0722300	2.52233	0.000536954	0.0135046	-
Os03g0183500	-4.43829	0.000542348	0.0136083	-
Os02g0755900	-1.16634	0.000550612	0.0137409	-
Os11g0496600	1.24122	0.000568723	0.0141211	RICE SQUAMOSA PROMOTER-BINDING-LIKE 19
Os03g0388900	-1.15591	0.000573518	0.0142236	Metacaspase 1
Os04g0444400	1.12662	0.00058372	0.0144599	POWDERY-MILDEW-RESISTANCE GENE O_
Os03g0656800	-1.04361	0.000595404	0.0146645	-
Os01g0974400	1.80933	0.000598792	0.014731	RING finger protein OsRFPHC-7, RING-HC protein 7
Os02g0783650	-2.59033	0.000604533	0.0148551	-
novel.1679	-2.17894	0.000607899	0.0149207	-
novel.208	2.70011	0.000635963	0.0153212	-
Os08g0531600	1.54857	0.000638417	0.0153356	GRAIN-WIDTH 8
Os08g0464950	1.6084	0.000644858	0.0154487	-
novel.1908	1.01859	0.000677613	0.0160088	-
Os01g0850550	2.11472	0.000681574	0.0160647	LACCASE 7
Os02g0181900	-1.06992	0.00068228	0.0160647	CLASS I CLP ATPASE B-M
Os02g0541500	-1.25865	0.000690554	0.0162417	-
Os10g0538450	1.65146	0.000707317	0.016545	-
Os07g0666900	-1.12664	0.00071963	0.0167598	NA+/H+ ANTIPORTER
novel.9	3.60804	0.000721486	0.0167847	-
Os05g0165500	2.13116	0.000735983	0.0170111	-
Os12g0626200	1.53217	0.000742697	0.0171292	SMALL AUXIN-UP RNA 58
Os02g0504000	-1.28506	0.000748153	0.0172043	-
Os01g0607900	1.36953	0.000748361	0.0172043	receptor-like protein kinase 1
novel.138	1.04109	0.000753836	0.017293	-
Os05g0485300	1.75909	0.000757694	0.0173629	-
Os05g0510100	-1.21511	0.000773665	0.0176532	-
Os02g0503900	-1.02756	0.00078204	0.0178006	-
Os06g0294200	3.26371	0.000792997	0.0179984	-
Os12g0582900	1.07766	0.000794062	0.0180035	ETHYLENE RESPONSE FACTOR 4
Os03g0644600	-1.32011	0.000833236	0.018642	-
Os07g0142500	-1.98931	0.000837777	0.0186975	-
Os08g0232700	-1.50484	0.000866339	0.0191552	EXOCYST SUBUNIT EXO70 FAMILY PROTEIN FX4
Os08g0140500	-1.22989	0.000873003	0.0192628	-
novel.2157	-1.54035	0.000878146	0.0193064	-
novel.512	2.45305	0.000884475	0.0193423	-
novel.1543	-1.22783	0.000886581	0.0193628	-
Os05g0429900	1.30391	0.000890168	0.0194015	R2R3-MYB
Os04g0382800	1.77922	0.000895942	0.0194679	-
novel.1860	1.36215	0.000898913	0.0195126	-
Os02g0671800	-1.54525	0.000904773	0.0196199	-
Os03g0281900	-1.87725	0.00090876	0.0196864	ABC TRANSPORTER G FAMILY MEMBER 5
Os07g0592000	-1.34871	0.000912161	0.0197401	-
Os03g0117100	-1.21998	0.000920679	0.0198047	PEROXIN 11-1
Os06g0567200	1.23384	0.000935097	0.0199719	ASCORBATE OXIDASE 1
Os08g0138700	1.20284	0.000939314	0.0199917	RECEPTOR-LIKE CYTOPLASMIC KINASE 245
Os12g0169100	1.07114	0.000942462	0.0200313	-
novel.54	-1.69296	0.000945826	0.020063	-
Os07g0418700	-2.47687	0.000970367	0.0205022	REPETITIVE PROLINE-RICH PROTEIN 2.1
Os03g0757600	-1.03672	0.000980588	0.020657	-
Os01g0805900	1.69832	0.0010116	0.0212685	BETA-TUBULIN 4
Os01g0598200	1.04801	0.00104055	0.0217586	CALCINEURIN B-LIKE PROTEIN 5
Os04g0416700	1.0471	0.00104455	0.0217586	-
Os09g0482600	-1.78793	0.00104609	0.0217586	rice 90kDa heat shock protein, heat-shock protein 90, heat-shock protein 82, heat shock protein 82, heat-shock protein 86
Os06g0481200	-1.3485	0.00105998	0.0219619	-
Os06g0711700	1.14778	0.00106303	0.0219826	-
Os02g0788600	1.07122	0.0010744	0.022111	-
Os02g0551600	-1.55404	0.00108992	0.0223445	-
Os06g0136600	1.16955	0.00109203	0.0223662	Glyceraldehyde 3-phosphate dehydrogenase, enolase 5
Os03g0857100	-1.12096	0.00110746	0.0226342	-
novel.932	-1.6381	0.001109	0.0226342	-
Os09g0439200	-2.02759	0.00111182	0.0226631	TIFY GENE 10C
Os06g0498800	-1.92688	0.00112638	0.0228945	MFT-like gene 1
Os06g0563000	1.00497	0.00113493	0.0230298	-
Os11g0107000	1.33343	0.00113519	0.0230298	trichome birefringence-like 2
Os06g0534800	1.44096	0.00114115	0.023084	-
Os10g0527900	-1.37661	0.00114217	0.023084	-
Os02g0824500	-1.34141	0.0011439	0.023097	REMORIN 1.1
Os09g0421600	1.0482	0.00117217	0.0235788	-
Os03g0201901	-1.08594	0.00119221	0.0238922	-
Os12g0444800	-2.19536	0.00120825	0.0241008	-
Os04g0128001	1.21619	0.00122344	0.0243583	-
Os03g0243900	1.50212	0.0012265	0.0243739	-
Os01g0929200	2.21047	0.00124136	0.024602	RECEPTOR-LIKE CYTOPLASMIC KINASE 53
Os12g0495525	-2.11986	0.00125083	0.0247251	-
Os12g0124100	1.07238	0.0012511	0.0247251	-
novel.1690	-1.67473	0.00126111	0.0248769	-
Os04g0448950	-1.17413	0.0012713	0.0250089	-
Os03g0392600	2.79179	0.00127977	0.0251063	SERINE CARBOXYPEPTIDASE 14
Os02g0197300	1.84461	0.00130874	0.0255808	-
Os02g0625300	1.03309	0.00131819	0.0256951	PHOSPHOENOL PYRUVATE CARBOXYLASE KINASE2
Os07g0571000	-1.58779	0.00134179	0.026013	-
Os01g0927500	1.80567	0.00134383	0.0260266	-
Os02g0131050	-1.5283	0.0013744	0.0264534	-
Os05g0457800	-1.86479	0.00138044	0.0264746	-
EPlORYSAT000373608	1.20644	0.00140195	0.026767	rrn26
Os09g0525700	1.27246	0.001412	0.026887	-
Os06g0202100	2.17827	0.00141735	0.0269649	-
Os09g0509350	2.87659	0.00142534	0.0270928	-
Os04g0411400	1.36229	0.00144024	0.0271886	RICE TERMINAL FLOWER 1/CENTRORADIALIS HOMOLOG 4
Os06g0158800	1.768	0.00144054	0.0271886	OsSTA168
Os05g0333000	2.16465	0.00144714	0.0272891	-
Os12g0596300	-1.06409	0.00145898	0.0274639	-
Os11g0179700	4.52725	0.00146222	0.0274766	-
Os03g0351300	-1.79336	0.00146772	0.0275558	-
Os03g0100200	-1.34854	0.00150364	0.0281069	-
Os03g0564600	1.26541	0.00151368	0.028198	-
Os03g0374901	1.37457	0.0015198	0.0282854	-
Os10g0447900	1.26253	0.00153042	0.0284336	silicon efflux transporter 5, Si efflux transporter 5
Os06g0714600	1.75731	0.00154404	0.0285875	OsPRA2
Os07g0643100	1.25663	0.00155998	0.0288028	-
Os01g0627967	-1.94521	0.00160234	0.0294124	-
Os11g0152500	1.25922	0.00161058	0.0294711	RICE TERMINAL FLOWER 1/CENTRORADIALIS HOMOLOG 1
Os10g0507000	1.82032	0.00161637	0.0295107	-
Os04g0301500	-1.83631	0.0016246	0.0295172	basic helix-loop-helix protein 006
Os04g0585700	1.38856	0.00163635	0.0296803	-
Os06g0636600	-1.39005	0.00164711	0.029825	HT1
Os07g0227300	1.96565	0.00165274	0.0299017	-
Os01g0548600	1.33658	0.00165846	0.0299549	-
Os11g0609600	-1.01467	0.00171425	0.0308729	G-BOX FACTOR 14-3-3H PROTEIN
Os03g0804500	1.20024	0.00171508	0.0308729	germin-like protein 7, german-like protein 3-7
Os03g0355700	2.12636	0.00172023	0.0308877	-
Os01g0918400	-1.80411	0.00172677	0.0309531	-
Os06g0595900	-1.04484	0.0017346	0.0310675	-
Os08g0138100	-3.63706	0.00176175	0.0313701	UCLACYANIN-LIKE PROTEIN 26
Os01g0588200	2.12281	0.00179505	0.0317254	voltage-dependent anion channel 3, voltage-dependent anion-selective channel 3
Os08g0560300	1.89737	0.00181309	0.0319914	-
Os07g0191200	2.09111	0.00181635	0.0320226	H+-ATPASE 2
Os05g0537100	-1.3602	0.0018289	0.0322172	WRKY GENE 7
Os03g0304800	-2.15055	0.00183184	0.0322426	-
Os02g0178100	-1.22948	0.00188232	0.0330494	B-box-containing protein 3, CCT domain-containing gene 5, CCT (CO, CO-LIKE and TOC1) domain protein 5, CCT domain protein 5
Os12g0274700	-2.56237	0.0018925	0.0331466	RUBISCO SMALL SUBUNIT
Os03g0736900	1.16934	0.00191064	0.0333824	-
Os03g0130300	-1.30087	0.00191884	0.0334983	defensin-like 8
Os02g0614732	1.3999	0.00197027	0.0341731	-
Os02g0813350	1.11411	0.00198572	0.0343271	F-box protein 120
Os01g0823100	2.32068	0.00201293	0.0346323	ALPHA-EXPANSIN 2
Os05g0355400	-1.41404	0.00203779	0.0349342	universal stress-induced protein A
Os06g0663900	1.15581	0.00203863	0.0349342	RECEPTOR-LIKE CYTOPLASMIC KINASE 212
Os10g0569800	-1.04223	0.00204454	0.0349795	Defense-related gene/RIR1b, Rapid alkalization factor 30
Os03g0288000	1.10912	0.00213515	0.0361826	METALLOTHIONEIN I-1B
Os01g0185500	1.3418	0.00219204	0.0369418	-
Os08g0148267	1.23409	0.00220103	0.0370642	-
Os04g0634400	1.0323	0.00220685	0.0371331	-
Os01g0896200	1.21243	0.00221653	0.0372666	-
Os03g0102600	1.30795	0.00222451	0.0373422	-
novel.802	-2.03394	0.00223417	0.0374041	-
Os03g0185000	2.0771	0.00223485	0.0374041	SAT3
Os11g0592200	-2.65418	0.00224921	0.0375568	PATHOGENESIS-RELATED GENE 4
Os12g0548401	-3.11406	0.00225791	0.0376665	-
Os01g0607000	-3.47009	0.00227804	0.0379136	-
Os04g0486500	1.54553	0.00229273	0.0380638	cell expansion-related gene MAD2
Os03g0221700	1.59008	0.00229584	0.0380638	-
Os09g0530275	1.53774	0.00230223	0.0381383	-
Os06g0218600	1.65571	0.00230611	0.0381435	UCLACYANIN-LIKE PROTEIN 16
Os12g0575200	1.57305	0.00242191	0.0396605	-
Os02g0715000	-3.76204	0.00246829	0.0402658	-
novel.566	1.52677	0.00250072	0.040671	-
Os01g0766966	-1.13492	0.00251552	0.0408495	-
Os02g0272850	-2.63355	0.00254251	0.0411629	-
Os05g0490400	-1.13884	0.00256467	0.0414589	OsSTA155
Os01g0738000	1.41127	0.00258755	0.0417658	-
Os08g0478000	-2.88523	0.00260272	0.0419473	-
Os12g0155200	1.26258	0.00264449	0.0425256	-
Os07g0117900	-3.32833	0.00264456	0.0425256	-
Os12g0159500	1.51486	0.00265671	0.0426738	-
Os02g0257300	-1.41429	0.00266918	0.0427288	SULFURTRANSFERASE 12
Os06g0227500	-2.81784	0.0026748	0.0427868	TAU GLUTATHIONE S-TRANSFERASE 38
Os01g0249800	1.1082	0.00267961	0.042791	-
novel.944	-1.5225	0.00268516	0.0428245	-
Os12g0476200	-1.18427	0.00269526	0.0429216	SWEET13
Os01g0130200	1.41505	0.00269727	0.0429216	NRR
Os11g0616200	-1.22091	0.00272576	0.0433107	-
Os09g0249100	1.02334	0.00274455	0.0435314	-
Os01g0828100	-1.42632	0.00274982	0.0435314	-
Os10g0190500	-1.26755	0.00275428	0.0435314	-
Os01g0743100	1.74908	0.00275769	0.0435314	-
Os12g0150200	-2.85389	0.00275796	0.0435314	Cytochrome P450 family protein
Os02g0664400	-1.92081	0.00276846	0.043665	-
Os02g0573500	1.10118	0.00285212	0.0446227	-
ENSRNA049472964	1.55485	0.00285734	0.0446392	MIR171_1
Os01g0784450	1.84966	0.00287713	0.0447848	-
Os05g0304900	-2.8795	0.00291053	0.0451407	-
Os03g0740833	-1.02473	0.00292691	0.045329	-
Os03g0348500	-1.13427	0.00293012	0.0453458	-
Os01g0850900	-1.97317	0.00294584	0.0455307	-
novel.1220	-1.04584	0.00294632	0.0455307	-
Os02g0159200	-1.4449	0.00297605	0.0457917	-
Os05g0166300	2.22222	0.00298069	0.0458303	-
Os11g0637200	1.61343	0.00299641	0.0458961	-
Os09g0347800	1.21051	0.00301495	0.0460921	HISTONE ACETYLTRANSFERASE HAG704
Os04g0106500	1.11818	0.00309673	0.0471403	-
Os04g0503500	-2.72808	0.00313247	0.0476504	-
Os06g0247900	2.03594	0.00315081	0.0478615	glycoside hydrolase OsGH9B9
Os07g0604700	3.15699	0.00315768	0.0478639	B12D-like protein 1
Os11g0264500	2.25959	0.00318058	0.0480409	-
Os03g0642600	1.39955	0.00324068	0.0487161	RECEPTOR-LIKE CYTOPLASMIC KINASE 114
Os02g0827400	-1.52801	0.0032635	0.048948	-
Os07g0685300	1.21592	0.00327487	0.0489812	-
Os03g0120900	1.24577	0.00329317	0.0490834	-
novel.396	1.20846	0.00337402	0.0499752	-
Differentially expressed genes（DEGs) were showed with log2 (FoldChange) and p value (p<0.05, absolute fold change > 2)
