# Supplementary material for: OsAlR3 regulates aluminum tolerance through promoting the secretion of organic acids and the expression of antioxidant genes in rice
Source: BMC Plant Biol. 2024 Jun 28;24:618. doi: 10.1186/s12870-024-05298-9 (PMC11212236; doi:10.1186/s12870-024-05298-9)
Supplement: Supplementary file 6 — Supplementary Material 6 [file 12870_2024_5298_MOESM6_ESM.xlsx]

## Sheet: Sheet1
Table S6. Genes differentially expressed in osalr3 under Al stress and normal conditions.
id	log2FoldChange	pvalue	padj	gene_name
Os02g0131800	3.50906	3.35944e-81	6.57174e-77	NATURAL RESISTANCE-ASSOCIATED MACROPHAGE PROTEIN 4
Os01g0854000	-2.5741	5.98495e-37	5.85388e-33	-
Os07g0448600	-2.91322	5.7883e-31	3.77436e-27	-
Os01g0138800	-2.38194	9.72795e-25	4.75745e-21	-
Os09g0425200	-5.30889	3.43472e-23	1.3438e-19	-
Os11g0444700	-1.88318	6.30193e-23	2.05464e-19	PB1 domain-containing protein
Os11g0182200	-2.08995	9.22318e-22	2.57748e-18	-
Os03g0701200	-2.03471	2.19982e-21	5.37912e-18	-
Os08g0485400	-1.42428	2.63195e-21	5.72069e-18	-
Os12g0104766	4.90941	6.14689e-21	1.20245e-17	-
Os12g0183100	-1.95215	9.63562e-21	1.71356e-17	-
Os03g0643700	1.90665	1.7174e-20	2.79964e-17	TAU GLUTATHIONE S-TRANSFERASE 44
Os05g0127500	-1.73385	3.07807e-20	4.63178e-17	-
Os01g0248500	-2.89136	1.05379e-19	1.47245e-16	-
Os07g0606600	-3.1524	1.49815e-19	1.95379e-16	HAP3F SUBUNIT OF CCAAT-BOX BINDING COMPLEX
Os03g0146100	-1.87077	7.66726e-19	9.37419e-16	TONOPLAST INTRINSIC PROTEIN 1;1
Os01g0221000	-1.26852	6.36984e-17	7.32981e-14	-
Os03g0184550	-1.75415	1.3153e-16	1.35421e-13	-
Os02g0666200	-1.43528	1.31531e-16	1.35421e-13	PLASMA MEMBRANE INTRINSIC PROTEIN 1A
Os11g0235200	-1.33339	1.93324e-16	1.8909e-13	SHORT PANICLE 1
Os02g0541500	-3.13413	3.63818e-16	3.38906e-13	-
Os06g0336200	-1.50816	4.48328e-16	3.98645e-13	TONOPLAST INTRINSIC PROTEIN 2;2
Os03g0154000	-1.42598	6.06782e-16	5.16081e-13	-
Os08g0460600	-1.89033	6.9967e-16	5.70289e-13	CYTOKININ OXIDASE/DEHYDROGENASE 11
Os04g0559700	-1.41753	9.76833e-16	7.64352e-13	PLASMA MEMBRANE INTRINSIC PROTEIN 1;2
Os03g0259100	3.31583	1.05826e-15	7.94687e-13	UCLACYANIN-LIKE PROTEIN 7
Os06g0710700	-2.14826	1.09685e-15	7.94687e-13	-
Os05g0382200	-1.60697	1.282e-15	8.95657e-13	Sodium transporter
Os05g0438600	-1.10009	1.38254e-15	9.32597e-13	-
Os05g0247100	-1.1496	1.80114e-15	1.11779e-12	drought-induced protein 3, Xylanase inhibitor protein 2
Os04g0233400	-1.70581	1.81571e-15	1.11779e-12	PLASMA MEMBRANE INTRINSIC PROTEIN 2;6
Os01g0884300	-1.64066	1.82851e-15	1.11779e-12	NAC DOMAIN-CONTAINING PROTEIN 6
Os08g0428800	-1.6717	2.02729e-15	1.20176e-12	-
Os01g0287600	-2.40719	2.53018e-15	1.45575e-12	CHITINASE 10
Os09g0397300	-1.30713	3.89164e-15	2.17509e-12	-
Os09g0396900	-1.67712	4.19031e-15	2.27697e-12	Vacuolar Iron Transporter 2
Os06g0166400	-1.77673	4.55556e-15	2.38143e-12	ETHYLENE RESPONSE FACTOR 7
Os07g0695100	1.22221	4.62603e-15	2.38143e-12	Heading date 2
Os02g0823100	-1.29183	5.13769e-15	2.57701e-12	PLASMA MEMBRANE INTRINSIC PROTEIN 1;3
Os04g0688300	-1.5744	6.16256e-15	3.0138e-12	class III peroxidase 61, Peroxidase 2
novel.1091	-3.76729	8.59736e-15	4.10199e-12	-
Os05g0355400	-2.95935	1.12384e-14	5.2344e-12	universal stress-induced protein A
Os06g0136900	-1.22865	1.71715e-14	7.81185e-12	DEPRESSED PALEA 1
Os02g0168100	-2.01936	2.00769e-14	8.92602e-12	4-hydroxyphenylpyruvate dioxygenase, p-hydroxyphenylpyruvate dioxygenase
Os04g0679400	-1.84963	2.12629e-14	9.24323e-12	-
Os01g0975900	-1.76115	2.49255e-14	1.05998e-11	TONOPLAST INTRINSIC PROTEIN 1;2
Os04g0110100	-4.92415	2.75818e-14	1.14799e-11	-
Os02g0671100	-2.11775	3.91683e-14	1.5637e-11	miRNAs regulated and abiotic stress induced F-box gene 1, F-box protein 104
Os08g0331000	-1.25687	5.23965e-14	2.04996e-11	-
Os03g0397700	1.52083	9.07113e-14	3.4794e-11	-
Os01g0124200	-1.02047	1.16958e-13	4.39987e-11	BOWMAN-BIRK INHIBITOR 3-1
Os07g0162900	-1.94649	2.28458e-13	8.43225e-11	Cell death associated protein 3
Os03g0238600	1.35787	2.6775e-13	9.69949e-11	PURPLE ACID PHOSPHATASE 3C
Os12g0455000	-2.05117	3.0235e-13	1.07538e-10	Thionin 34
Os04g0301500	-4.43633	3.22579e-13	1.12684e-10	basic helix-loop-helix protein 006
Os08g0482300	-1.86861	3.43299e-13	1.17818e-10	ARABINOGALACTAN PROTEIN 1
Os01g0747300	-1.34364	3.77676e-13	1.27381e-10	-
Os03g0125100	-2.26569	4.32979e-13	1.41465e-10	beta-Carotene Hydroxylase 1, carotene beta-ring hydroxylase 3
Os10g0550900	-1.3868	4.33897e-13	1.41465e-10	Proline dehydrogenase
Os03g0203200	-1.45458	4.46828e-13	1.43293e-10	DWARF KAMIKAWABUNWAI TILLERING
Os02g0828100	-2.27856	4.66019e-13	1.47037e-10	-
Os03g0266300	-1.56088	6.56691e-13	2.00929e-10	17.9 KDA CLASS I HEAT SHOCK PROTEIN 1
Os02g0588700	-1.1459	6.57368e-13	2.00929e-10	-
Os01g0949800	-1.5079	8.6651e-13	2.60096e-10	TAU GLUTATHIONE S-TRANSFERASE 36
Os01g0316600	-1.13858	8.77534e-13	2.60096e-10	-
Os12g0472800	2.53011	1.30437e-12	3.80838e-10	Pollen Ole e I allergen and extensin 19
Os03g0673400	1.46599	1.7642e-12	5.0752e-10	-
Os01g0364450	-1.65737	1.8927e-12	5.33349e-10	-
Os04g0631600	-1.42989	1.90852e-12	5.33349e-10	basic helix-loop-helix protein 068
Os01g0316100	-2.03973	2.06409e-12	5.687e-10	-
Os06g0154200	-1.21309	2.1964e-12	5.9675e-10	DWARF BUNKETSUWAITO TILLERING
Os07g0448800	-1.1352	2.26179e-12	6.06098e-10	PLASMA MEMBRANE INTRINSIC PROTEIN 2A
Os02g0603600	1.60587	2.49571e-12	6.59746e-10	basic helix-loop-helix protein 110
Os03g0607700	-1.15759	2.68297e-12	6.9979e-10	-
Os02g0525100	-1.3481	3.03198e-12	7.80417e-10	-
Os04g0543900	-1.49733	3.69002e-12	9.32344e-10	GLUTAMATE DEHYDROGENASE 2
Os02g0102300	2.11367	3.72795e-12	9.32344e-10	SULFURTRANSFERASE 5
novel.495	-1.54837	3.76522e-12	9.32344e-10	-
Os05g0542200	-1.70154	5.03722e-12	1.23173e-09	-
Os02g0108800	-1.68251	5.17366e-12	1.24394e-09	-
Os11g0182100	-2.4355	5.21434e-12	1.24394e-09	-
Os02g0629200	-1.68574	5.58949e-12	1.3102e-09	PLASMA MEMBRANE INTRINSIC PROTEIN 2;2
Os02g0823400	-1.90758	5.62604e-12	1.3102e-09	CAFFEIC ACID 3-O-METHYLTRANSFERASE LIKE 4
Os02g0671300	-2.1364	6.09668e-12	1.4031e-09	basic helix-loop-helix protein 076
Os01g0129600	1.79536	6.69981e-12	1.52397e-09	-
Os05g0491200	-1.03035	7.26801e-12	1.63422e-09	b-subunit of SnRK1, beta-subunit of SnRK1
Os06g0130800	-1.0454	8.36826e-12	1.86023e-09	-
Os01g0221100	-1.15011	9.11087e-12	2.00255e-09	JASMONYL-L-ISOLEUCINE SYNTHASE 2
Os03g0233000	-2.4206	9.97613e-12	2.16837e-09	-
Os02g0116700	-1.44579	1.06695e-11	2.29356e-09	-
Os10g0530400	-1.4436	1.07866e-11	2.29356e-09	TAU GLUTATHIONE S-TRANSFERASE 23
Os05g0595100	-1.59913	1.10099e-11	2.31587e-09	UDP-glucose epimerase 1, UDP-glucose 4-epimerase 1
Os03g0336300	1.22236	1.20257e-11	2.47627e-09	-
Os01g0803200	-1.25214	1.31124e-11	2.67193e-09	ORYZACYSTATIN 1
Os03g0197100	-2.22664	1.39971e-11	2.8228e-09	-
Os02g0628800	-1.20032	1.73064e-11	3.45456e-09	-
Os02g0762600	-2.06922	1.90224e-11	3.75876e-09	SG1-LIKE PROTEIN1, SG1-LIKE PROTEIN 1
Os11g0485500	-1.6517	2.0867e-11	4.082e-09	-
Os01g0899200	1.17313	2.12188e-11	4.10973e-09	-
Os02g0668500	-1.44184	2.73701e-11	5.24915e-09	-
Os08g0482600	-2.72643	3.05426e-11	5.74494e-09	UCLACYANIN-LIKE PROTEIN 29
Os03g0351300	-2.07546	3.60111e-11	6.70903e-09	-
Os11g0293800	2.34041	4.01946e-11	7.4178e-09	FLOWERING TIME LIKE GENE 11
Os06g0106800	-1.54795	4.25326e-11	7.77592e-09	-
Os02g0332800	-1.21938	5.22546e-11	9.46485e-09	-
Os01g0311800	-2.64444	5.51431e-11	9.89642e-09	PECTIN METHYLESTERASE 2
Os11g0255500	-3.96966	6.29131e-11	1.11882e-08	-
Os05g0148800	-1.55609	7.46874e-11	1.31625e-08	-
Os11g0216900	1.5471	9.6675e-11	1.67359e-08	Fe-deficiency-induced protein 2
novel.2185	-1.5978	1.07467e-10	1.8441e-08	-
Os02g0543000	-1.46606	1.10722e-10	1.87055e-08	ABSCISIC ACID-STRESS-RIPENING-INDUCIBLE 1 PROTEIN
Os09g0553100	-1.24581	1.10921e-10	1.87055e-08	-
Os12g0428000	-1.37732	1.23561e-10	2.0659e-08	SULFURTRANSFERASE 7
novel.969	-1.99064	1.28261e-10	2.12631e-08	-
Os01g0151600	-1.2606	1.32036e-10	2.17049e-08	-
Os01g0834900	-2.05394	1.37365e-10	2.23928e-08	-
Os12g0617400	-3.8986	1.4373e-10	2.32367e-08	9-CIS-EPOXYCAROTENOID DIOXYGENASE 2
Os03g0817200	-1.33534	1.57468e-10	2.52491e-08	aromatic and neutral amino acid transporter 2
Os07g0170100	-1.11032	1.61839e-10	2.5739e-08	-
Os06g0680500	1.53744	1.72363e-10	2.71917e-08	Glutamate receptor homolog 3.5, GLUTAMATE RECEPTOR-LIKE 3.3
Os03g0796000	-1.6467	2.18358e-10	3.41722e-08	sucrose induced 2
Os06g0216700	-1.26075	2.50996e-10	3.89682e-08	stellacyanin-like protein 3
Os03g0800000	-2.28119	2.59148e-10	3.9917e-08	-
Os04g0689000	-1.06726	2.95e-10	4.47348e-08	class III peroxidase 64
Os07g0544800	-2.48317	3.124e-10	4.66716e-08	-
Os04g0521100	-1.23022	3.1269e-10	4.66716e-08	PLASMA MEMBRANE INTRINSIC PROTEIN 2;3
Os05g0460000	-1.23989	3.1493e-10	4.66716e-08	CYTOSOLIC HEAT SHOCK PROTEIN 70-1
Os04g0605100	-1.4382	3.65735e-10	5.37932e-08	WRKY GENE 68
Os06g0697600	-1.11288	3.80981e-10	5.56175e-08	-
Os03g0690500	-1.42721	5.14363e-10	7.3985e-08	-
Os05g0344200	-1.56176	5.37006e-10	7.66782e-08	-
Os01g0124100	-1.96338	5.58108e-10	7.91138e-08	BOWMAN-BIRK INHIBITOR 3-2
Os08g0484700	-1.59204	6.95623e-10	9.78977e-08	-
Os08g0105400	-2.11095	7.68647e-10	1.07402e-07	-
Os07g0677600	-1.40972	8.02484e-10	1.11335e-07	class III peroxidase 115
Os06g0691600	-1.17848	8.53403e-10	1.17565e-07	CALMODULIN-LIKE PROTEIN 29
Os01g0767600	-1.54958	8.69722e-10	1.18976e-07	-
Os03g0184300	-1.30754	8.96452e-10	1.20941e-07	-
ENSRNA049476078	3.50337	9.61884e-10	1.28879e-07	MIR169_2
novel.410	1.15874	9.85162e-10	1.311e-07	-
Os11g0496600	1.67252	9.95422e-10	1.31571e-07	RICE SQUAMOSA PROMOTER-BINDING-LIKE 19
Os03g0270000	-1.72773	1.1948e-09	1.55818e-07	-
Os04g0630400	-1.6316	1.20593e-09	1.56228e-07	-
Os07g0192000	-1.91221	1.29215e-09	1.65209e-07	-
Os01g0602200	-1.02823	1.34571e-09	1.7094e-07	P-450 72A31
Os01g0588100	1.6567	1.39033e-09	1.74096e-07	-
Os01g0639200	-1.41919	1.39725e-09	1.74096e-07	suppressor of BTH-induced, NH1-mediated lesion mimic 6
Os02g0586900	-1.33514	1.50631e-09	1.86496e-07	endosperm-specific gene 40
Os03g0305100	-1.44796	1.59321e-09	1.96015e-07	-
Os12g0548401	-8.22098	1.63583e-09	2.00001e-07	-
Os08g0458200	-1.1313	1.66955e-09	2.02856e-07	-
Os04g0415800	-2.8182	1.7968e-09	2.16969e-07	non-specific lipid transfer protein d6, lipid transfer protein d6, type D non-specific lipid transfer protein 6
Os01g0644200	-2.46187	1.98404e-09	2.38109e-07	-
Os08g0482700	-1.039	2.04936e-09	2.44449e-07	UCLACYANIN-LIKE PROTEIN 30
Os02g0755600	-1.12859	2.16682e-09	2.56893e-07	-
Os01g0840100	-1.21838	2.30569e-09	2.71711e-07	heat-shock protein 70, heat-shock protein cognate 70, Mediator 37_1
Os01g0183300	-1.61272	2.36863e-09	2.77456e-07	-
Os03g0332533	-2.29881	2.48715e-09	2.87891e-07	-
Os06g0698748	-1.00668	2.76241e-09	3.17873e-07	-
Os04g0634700	1.18588	2.79242e-09	3.19446e-07	benzothiadiazole-inducible Diacylglycerol Kinase 1, BTH-inducible Diacylglycerol Kinase 1
Os03g0857900	-1.39844	2.89495e-09	3.2925e-07	LONELY GUY LIKE PHOSPHORIBOHYDROLASE 5
Os07g0635900	-1.38993	3.1711e-09	3.58573e-07	low temperature-induced low molecular weight integral membrane protein LTI6a, low temperature induced gene 6a, rare cold-inducible 2-10
Os12g0150200	-8.13456	3.24677e-09	3.65019e-07	Cytochrome P450 family protein
Os08g0560300	2.11379	3.4619e-09	3.86981e-07	-
Os11g0151500	1.57638	3.70092e-09	4.11349e-07	EFFLUX TRANSPORTER OF NICOTIANAMINE 1
Os03g0655400	-1.61864	3.85583e-09	4.23961e-07	LATE EMBRYOGENESIS ABUNDANT PROTEIN 24
Os03g0119300	-1.60634	3.85774e-09	4.23961e-07	Subtilisin 25, SUBTILISIN 25
Os01g0888900	-1.10359	4.16098e-09	4.54733e-07	-
Os11g0180000	-1.62223	4.42677e-09	4.78434e-07	-
Os04g0320700	-1.01619	4.54058e-09	4.88038e-07	-
Os12g0503000	-1.06476	5.47164e-09	5.84897e-07	-
Os12g0617250	-3.88269	5.55109e-09	5.90165e-07	-
Os03g0192500	-1.02914	5.69689e-09	6.02392e-07	Protein phosphatase 45
Os01g0132000	-1.30249	6.18269e-09	6.50246e-07	incompatible strain of P. avenae-induced gene 2
Os05g0215700	-1.89291	6.25144e-09	6.53961e-07	-
Os03g0146200	-1.33705	6.35718e-09	6.61485e-07	-
Os03g0258200	-1.89324	6.82863e-09	7.06781e-07	-
Os07g0530400	-1.338	8.28964e-09	8.49016e-07	Os_F0782
Os01g0222600	-1.34787	8.64037e-09	8.80328e-07	-
Os09g0346500	3.87496	8.74305e-09	8.86173e-07	CHLOROPHYLL A/B BINDING PROTEIN 1R
Os04g0385600	-1.79287	9.26624e-09	9.34362e-07	Os_F0796
novel.988	-2.25649	1.07498e-08	1.0784e-06	-
Os02g0651900	-1.98316	1.10771e-08	1.09995e-06	-
Os01g0757200	-2.18602	1.14639e-08	1.13261e-06	GIBBERELLIN 2-OXIDASE 3
Os10g0397800	-1.93356	1.15821e-08	1.13854e-06	-
Os12g0108500	1.1122	1.27646e-08	1.2485e-06	F-box protein 636
Os03g0145900	-2.14513	1.36569e-08	1.32914e-06	-
Os05g0439000	-1.32403	1.46654e-08	1.42022e-06	-
Os03g0700450	-1.35187	1.71395e-08	1.65164e-06	-
Os02g0705500	-1.58232	1.77425e-08	1.70137e-06	basic helix-loop-helix protein 079
Os10g0505900	-3.18654	1.89091e-08	1.80439e-06	-
Os02g0676400	-3.86619	1.90831e-08	1.81215e-06	-
Os07g0511400	-1.09626	1.95056e-08	1.83447e-06	-
Os06g0505700	-1.79554	1.96765e-08	1.84168e-06	ARABINOGALACTAN PROTEIN 26
Os11g0609600	-1.80795	2.08032e-08	1.93787e-06	G-BOX FACTOR 14-3-3H PROTEIN
Os01g0695700	1.14002	2.09408e-08	1.94144e-06	MULTIDRUG RESISTANCE 9
Os02g0824500	-2.36766	2.27109e-08	2.08578e-06	REMORIN 1.1
Os07g0633000	-1.66095	2.35619e-08	2.15382e-06	-
Os01g0833200	-1.03569	2.37945e-08	2.16497e-06	-
Os01g0659900	1.05928	2.52677e-08	2.28836e-06	F-box protein 33
Os10g0565150	-2.37467	2.70537e-08	2.43882e-06	BETA-AMYLASE 6
Os11g0210500	1.00591	2.83746e-08	2.53454e-06	ALCOHOL DEHYDROGENASE 2
Os08g0427700	-1.51108	2.8625e-08	2.54528e-06	-
Os01g0551100	-1.47589	2.93248e-08	2.59571e-06	-
Os07g0162700	-1.5634	2.96546e-08	2.61308e-06	Cell death associated protein 2
Os05g0385400	-7.78713	3.08847e-08	2.70926e-06	-
Os11g0498600	-1.435	3.55645e-08	3.10586e-06	-
Os02g0782300	-1.11088	3.83806e-08	3.33083e-06	DnaJ domain protein C23
Os01g0158400	-1.31462	3.84811e-08	3.33083e-06	-
Os03g0802500	-1.17308	3.86764e-08	3.33298e-06	-
Os01g0935600	-1.10431	4.24076e-08	3.62828e-06	-
Os03g0386000	-1.62236	4.34364e-08	3.69436e-06	SALT RESPONSIVE WD40 PROTEIN 5
Os05g0519700	-1.44182	4.58408e-08	3.88198e-06	HEAT SHOCK PROTEIN 101
Os07g0633200	-1.20427	4.72007e-08	3.97972e-06	-
Os04g0648900	-1.21906	5.04361e-08	4.21637e-06	ETHYLENE RESPONSE FACTOR 8
Os06g0498800	-3.34803	5.1124e-08	4.2557e-06	MFT-like gene 1
Os02g0629000	-1.80952	5.25575e-08	4.3381e-06	-
Os03g0815100	-1.58698	5.39629e-08	4.43539e-06	SNAC1: stress-responsive NAC1, stress-responsive NAC 1, stress-induced transcription factor NAC1, NAC domain protein 9, NAC domain-containing protein 2, NAC domain-containing protein 33, NAC domain-containing protein 43, NAC domain-containing protein 44
Os06g0641500	-1.84719	5.45199e-08	4.46242e-06	-
Os03g0214200	-1.89864	5.74842e-08	4.666e-06	Mediator of OsbZIP46 deactivation and degradation
Os07g0150100	1.38457	5.82416e-08	4.68857e-06	EARLY RESPONSIVE TO DEHYDRATION 4
Os06g0271600	-1.53712	5.98374e-08	4.79729e-06	-
Os05g0522600	-1.18423	6.02089e-08	4.80738e-06	-
Os04g0339400	-1.90599	6.16464e-08	4.90214e-06	aldo-keto reductase
Os10g0577500	-1.10373	6.32151e-08	5.00654e-06	XYLOGLUCAN ENDOTRANSGLUCOSYDASE/HYDROLASE 25
novel.68	2.17138	6.90662e-08	5.44787e-06	-
Os10g0539500	-1.5889	7.3772e-08	5.77251e-06	Histone H4
Os05g0557100	-1.95261	7.79043e-08	6.04748e-06	-
Os01g0720700	-1.29597	8.081e-08	6.22364e-06	serine acetyl transferase
Os03g0628800	-1.23359	8.68701e-08	6.66413e-06	-
Os10g0481000	-1.68356	8.80294e-08	6.70051e-06	-
Os12g0476200	-3.52135	9.10256e-08	6.90172e-06	SWEET13
novel.1908	1.58519	9.48062e-08	7.16062e-06	-
Os05g0424300	-1.01016	9.6034e-08	7.22545e-06	-
Os12g0263000	1.32525	1.03805e-07	7.78019e-06	-
Os12g0567800	-1.21956	1.07453e-07	8.0229e-06	METALLOTHIONEIN 1F
Os01g0863300	-2.58321	1.1726e-07	8.7218e-06	-
Os05g0342000	-2.31634	1.19614e-07	8.86319e-06	-
Os10g0103700	-1.80451	1.22034e-07	9.00843e-06	HOMEOBOX GENE 15
Os07g0638100	-1.27752	1.27262e-07	9.35903e-06	-
Os03g0855500	-1.47023	1.30106e-07	9.49678e-06	F-box protein 177
Os01g0754800	-1.96647	1.33023e-07	9.63779e-06	-
Os02g0654700	-1.33991	1.37675e-07	9.938e-06	ETHYLENE RESPONSE FACTOR 91
Os09g0376300	-1.11817	1.4486e-07	1.04182e-05	-
Os08g0326900	-2.0236	1.46606e-07	1.05051e-05	-
Os01g0923000	-1.04729	1.49696e-07	1.06874e-05	-
Os05g0399300	-1.28385	1.50491e-07	1.0702e-05	CHITINASE 2
Os03g0183500	-4.60335	1.51094e-07	1.0702e-05	-
Os04g0631100	-1.51156	1.52533e-07	1.07333e-05	-
Os01g0149900	1.29615	1.53509e-07	1.07632e-05	-
Os02g0122600	-1.54556	1.59021e-07	1.1086e-05	-
Os10g0370000	-1.18153	1.59246e-07	1.1086e-05	protein phosphatase 2C71, protein phosphatase 2C 71, protein phosphatase 111
Os01g0227100	-1.00787	1.67057e-07	1.15885e-05	NON-YELLOW COLORING 1
Os03g0231000	-1.41637	1.72267e-07	1.18658e-05	HOMEOBOX GENE 19
Os07g0671800	-1.02996	1.94364e-07	1.32943e-05	-
Os09g0536700	1.00326	2.04828e-07	1.39611e-05	MAJOR FACILITATOR SUPERFAMILY 5
Os03g0691400	-1.35453	2.06425e-07	1.40211e-05	-
Os03g0159900	-1.33876	2.11872e-07	1.43059e-05	-
Os01g0915000	-1.611	2.1208e-07	1.43059e-05	-
Os05g0526900	-1.20257	2.17415e-07	1.46154e-05	-
Os01g0557100	-1.53056	2.41203e-07	1.61038e-05	-
Os05g0227600	-1.22739	2.47103e-07	1.64416e-05	REPETITIVE PROLINE-RICH PROTEIN 1.2
Os03g0810100	-1.42428	2.58729e-07	1.71352e-05	ADENOSINE PHOSPHATE ISOPENTENYLTRANSFERASE 4
Os03g0700400	-1.68106	2.59279e-07	1.71352e-05	LIPOXYGENASE 3
Os04g0244800	-1.53152	2.66332e-07	1.75295e-05	-
Os01g0583100	-1.20046	2.68221e-07	1.75483e-05	protein phosphatase 2C6, protein phosphatase 2C 6, protein phosphatase 10, OsABI-LIKE1, ABI-LIKE1, ABI-LIKE 1
Os01g0179000	-1.52477	2.6967e-07	1.75843e-05	ACYLTRANSFERASE 6
Os01g0948600	-1.05092	2.73363e-07	1.77659e-05	-
Os02g0711400	-1.52384	2.74384e-07	1.77732e-05	-
Os04g0458900	-5.48237	2.82593e-07	1.82445e-05	PECTIN METHYLESTERASE 14
Os07g0448100	-2.69424	2.84531e-07	1.82492e-05	PLASMA MEMBRANE INTRINSIC PROTEIN 2;4
Os07g0213500	-1.01155	3.05368e-07	1.9458e-05	-
Os08g0420700	-1.42826	3.23401e-07	2.05402e-05	-
Os02g0716500	-1.13666	3.33695e-07	2.10572e-05	fatty acid desaturase 2, microsomal delta-12 fatty acid desaturase, microsomal Delta12-fatty acid desaturase 2-1
Os05g0549800	-2.01726	3.60171e-07	2.26549e-05	APETALA2/ETHYLENE-RESPONSIVE ELEMENT BINDING PROTEIN 96
Os02g0766700	-1.39223	3.69299e-07	2.3127e-05	b-ZIP TRANSCRIPTION FACTOR 23
Os08g0256000	-1.48424	3.73061e-07	2.31708e-05	-
Os10g0406350	-1.31668	3.73112e-07	2.31708e-05	-
Os08g0120500	-1.04686	3.78134e-07	2.34084e-05	-
Os12g0120100	-3.91317	4.15498e-07	2.54795e-05	-
Os07g0164900	-1.25791	4.20586e-07	2.55541e-05	ABA Aldehyde Oxidase
Os10g0532300	-1.2851	4.20632e-07	2.55541e-05	-
Os03g0109300	-2.14346	4.24612e-07	2.5716e-05	LONELY GUY LIKE PHOSPHORIBOHYDROLASE 3
Os03g0291500	-1.23708	4.43921e-07	2.65902e-05	ASPARAGINE SYNTHETASE 1
Os01g0124401	-2.32157	4.44484e-07	2.65902e-05	BOWMAN-BIRK INHIBITOR 3-3
Os05g0104150	2.52952	4.50838e-07	2.68881e-05	POLYGALACTURONASE-INHIBITING PROTEIN 2, Polygalacturonase-inhibiting protein 2, polygalacturonase inhibiting protein 2
Os03g0823400	-1.07748	4.53542e-07	2.69672e-05	-
Os01g0716800	-1.7864	5.13111e-07	3.02334e-05	-
Os02g0726300	1.68547	5.46941e-07	3.21299e-05	DNA BINDING WITH ONE FINGER 4
Os06g0496800	-1.18277	5.65907e-07	3.30456e-05	-
Os04g0686800	-1.06658	5.94669e-07	3.46218e-05	-
Os05g0148900	-1.66353	6.05513e-07	3.51485e-05	PHI GLUTATHIONE S-TRANSFERASE 17
Os03g0826900	-1.45961	6.12004e-07	3.54202e-05	endosperm-specific gene 58
Os03g0180900	-2.77283	6.26412e-07	3.60408e-05	TIFY GENE 11C
Os01g0201100	-1.75765	6.53107e-07	3.7392e-05	-
Os01g0631200	1.32191	6.5372e-07	3.7392e-05	-
Os12g0106000	-1.17091	6.83842e-07	3.90009e-05	FERRITIN 2
Os03g0830400	-2.27292	6.87836e-07	3.91147e-05	-
Os07g0169600	-1.15522	6.89972e-07	3.91224e-05	-
Os11g0508600	-1.04537	7.03871e-07	3.97287e-05	11N3
Os07g0158800	-1.14584	7.33091e-07	4.09735e-05	-
Os11g0614900	-1.12099	7.8993e-07	4.37751e-05	-
Os03g0858600	-1.54123	8.8509e-07	4.84989e-05	-
Os12g0482500	-1.6564	8.97661e-07	4.90504e-05	-
Os03g0741100	-1.09001	9.0787e-07	4.947e-05	basic helix-loop-helix protein 148
Os03g0782500	1.93067	9.18591e-07	4.98309e-05	PIL13
Os01g0823900	-1.2516	9.19587e-07	4.98309e-05	arm repeat cell adhesion protein, arm repeat protein, plant U-box-containing protein 3, U-box protein 3
Os06g0603000	-1.0424	9.57922e-07	5.14903e-05	PHOTOSENSITIVITY 5
Os05g0474800	-1.35735	9.58106e-07	5.14903e-05	WRKY GENE 70
Os09g0379600	-1.12342	9.8069e-07	5.25596e-05	HOMEOBOX GENE 25
Os08g0475100	-1.20422	1.00232e-06	5.34632e-05	-
Os02g0572600	-1.03245	1.148e-06	6.10251e-05	-
Os08g0155550	-1.63271	1.16178e-06	6.15898e-05	-
Os01g0256500	-1.05838	1.20757e-06	6.35861e-05	-
Os02g0176000	-1.08752	1.20918e-06	6.35861e-05	B-box-containing protein 2
Os07g0471900	-1.48077	1.2147e-06	6.3705e-05	basic helix-loop-helix protein 077
Os10g0530200	-1.92077	1.2457e-06	6.51562e-05	TAU GLUTATHIONE S-TRANSFERASE 26
Os03g0764600	-1.17704	1.26724e-06	6.61059e-05	-
Os06g0699600	1.15312	1.28622e-06	6.69178e-05	CCT domain-containing gene 25, CCT (CO, CO-LIKE and TOC1) domain protein 25, CCT domain protein 25, CCT MOTIF FAMILY (CMF) gene 7
Os10g0499600	-1.98718	1.31041e-06	6.78975e-05	-
Os05g0119200	-1.13353	1.312e-06	6.78975e-05	glycine-rich RNA-binding protein 1
Os03g0724700	-1.1045	1.3267e-06	6.84774e-05	-
Os08g0429800	-2.10884	1.33253e-06	6.85972e-05	cytochrome 450 735A3
Os04g0395800	-6.67085	1.3616e-06	6.98138e-05	TIFY GENE 9
Os09g0128400	-1.39558	1.36724e-06	6.98326e-05	-
Os03g0705800	-1.33753	1.41762e-06	7.22174e-05	-
Os06g0562200	-2.27658	1.44402e-06	7.33714e-05	PYRABACTIN RESISTANCE 1 LIKE/REGULATORY COMPONENTS OF ABA RECEPTOR 9, pyrabactin resistance-like 9
Os05g0495600	1.07715	1.50206e-06	7.59257e-05	CA2+-ATPASE 7
novel.1782	1.20476	1.52552e-06	7.67152e-05	-
Os05g0517200	-1.02721	1.55107e-06	7.76013e-05	TREHALOSE-6-PHOSPHATE SYNTHASE 6
Os05g0205400	-2.66871	1.5828e-06	7.87854e-05	C-TERMINALLY ENCODED PEPTIDE 12
Os11g0120300	-4.54114	1.60043e-06	7.9461e-05	-
Os01g0223900	-1.15436	1.67845e-06	8.27047e-05	-
Os06g0682900	-1.13707	1.73067e-06	8.43667e-05	HEAT-STRESS-ASSOCIATED 32KD PROTEIN
Os06g0270982	-2.89381	1.75954e-06	8.54099e-05	-
Os12g0629700	-2.09013	1.79574e-06	8.67363e-05	-
Os09g0483400	-3.63518	1.83639e-06	8.84813e-05	-
Os03g0624300	-2.46231	1.87913e-06	9.00969e-05	-
Os09g0463800	-1.2486	1.8859e-06	9.02007e-05	-
Os03g0188200	-1.77585	1.89619e-06	9.04716e-05	-
Os04g0475600	-1.12419	1.94089e-06	9.23787e-05	DAO
Os09g0498500	-2.16862	1.96643e-06	9.33675e-05	-
Os08g0467300	-1.365	2.02245e-06	9.57945e-05	-
Os03g0261100	-1.2179	2.04561e-06	9.66577e-05	phospholipase A2-II
Os06g0157000	-1.07456	2.05671e-06	9.69477e-05	GDSL ESTERASE/LIPASE PROTEIN 79
Os05g0151200	-4.04337	2.08193e-06	9.79006e-05	-
Os03g0231150	-1.1936	2.1444e-06	0.000100597	-
Os07g0556200	-1.32257	2.15217e-06	0.00010072	PetC
Os03g0307300	2.25248	2.19118e-06	0.000102057	NICOTIANAMINE SYNTHASE 1
Os07g0173700	2.47507	2.27279e-06	0.000105607	-
Os07g0129700	2.00775	2.28762e-06	0.000105793	HOMEOBOX 15
Os05g0130100	-1.07649	2.32363e-06	0.000106788	-
Os02g0707900	-1.07403	2.32551e-06	0.000106788	-
Os03g0718800	-1.15433	2.35805e-06	0.000107776	-
novel.1633	-1.39244	2.439e-06	0.000110957	-
Os10g0576600	-1.76394	2.44672e-06	0.00011105	-
Os06g0199400	-2.07045	2.53559e-06	0.000114553	-
Os10g0565500	-1.38237	2.58153e-06	0.000116359	-
Os05g0389000	1.01758	2.69497e-06	0.000120363	ETHYLENE RESPONSE FACTOR 142
Os05g0452151	-1.67973	2.84401e-06	0.000126225	-
Os12g0478200	-1.8894	2.93256e-06	0.000129496	Gram Domain Protein
Os01g0921800	-1.00982	2.98067e-06	0.000131324	F-box protein 52
Os05g0519300	-1.70214	3.25964e-06	0.000142333	-
Os03g0133300	-1.29156	3.36496e-06	0.000146604	-
Os08g0365900	1.22465	3.39556e-06	0.000147609	-
Os01g0638000	-2.03527	3.48548e-06	0.000150847	-
Os05g0408900	-1.87696	3.54888e-06	0.000152846	1-DEOXY-D-XYLULOSE 5-PHOSPHATE SYNTHASE 1
Os01g0858350	-1.03703	3.55034e-06	0.000152846	-
novel.678	1.38956	3.5551e-06	0.000152846	-
Os06g0158500	-1.07492	3.79072e-06	0.000161556	-
Os05g0444300	1.02712	3.85673e-06	0.000164012	-
Os06g0320000	-1.33736	3.91972e-06	0.000165969	-
Os07g0656900	-1.54182	3.97175e-06	0.000167447	SERINE CARBOXYPEPTIDASE 40
Os01g0194600	-1.05063	3.99698e-06	0.000168148	GLUTAREDOXIN 2
Os03g0178500	-2.10648	4.39647e-06	0.000183769	-
Os01g0256900	-1.1567	4.55152e-06	0.000189844	-
Os11g0177750	-1.26823	4.58865e-06	0.000190986	-
Os02g0167100	1.07622	4.75365e-06	0.000196165	SULFURTRANSFERASE 23
Os02g0193732	-1.39707	4.77325e-06	0.000196165	-
Os11g0618600	1.57837	4.99999e-06	0.00020377	-
Os10g0147200	-2.1679	5.01123e-06	0.000203804	-
Os06g0726200	-2.61524	5.044e-06	0.000204711	CHITINASE 1
Os11g0431400	1.19808	5.11541e-06	0.000206752	SERINE CARBOXYPEPTIDASE 53
Os11g0128300	-1.49999	5.15524e-06	0.000207932	MIF1
Os07g0245100	-1.02414	5.2107e-06	0.000208993	-
Os07g0592000	-2.02839	5.21361e-06	0.000208993	-
Os01g0826000	-1.42201	5.47158e-06	0.000218439	antioxidant
Os09g0321200	3.15531	5.87908e-06	0.000232336	-
Os01g0668901	1.09467	5.89941e-06	0.000232488	-
Os03g0341300	-1.89394	6.04661e-06	0.000235625	SWEET16
Os02g0582600	-1.15424	6.0896e-06	0.000236828	-
Os08g0235800	-2.04357	6.15492e-06	0.000238605	WRKY GENE 25
Os08g0414700	-1.19745	6.15967e-06	0.000238605	-
novel.846	1.31003	6.35267e-06	0.000245595	-
Os07g0582400	1.08612	6.41774e-06	0.000247621	-
Os01g0940000	-1.13099	6.51161e-06	0.000250255	CYTOKININ OXIDASE/DEHYDROGENASE 4
Os01g0302800	-2.01786	6.70873e-06	0.000257076	-
Os06g0696600	-2.54778	6.72849e-06	0.000257076	XYLOGLUCAN ENDOTRANSGLUCOSYDASE/HYDROLASE 12
novel.208	2.79113	6.74186e-06	0.000257084	-
Os01g0128300	-1.39717	6.81899e-06	0.000259016	MHZ4
Os03g0820500	-1.41524	6.96134e-06	0.00026391	actin depolymerizing factor 3
Os05g0360400	1.04946	7.15382e-06	0.000270683	-
novel.1945	1.10243	7.35597e-06	0.000276726	-
Os09g0408600	-1.20499	7.45789e-06	0.000279485	-
Os04g0538400	-1.38887	7.54681e-06	0.000281738	-
Os04g0441800	-1.06758	7.68875e-06	0.000285403	-
novel.2112	1.37978	7.73421e-06	0.000286547	-
Os05g0269200	1.29274	8.1127e-06	0.000298709	-
Os01g0833400	-1.42697	8.35783e-06	0.000306746	-
Os10g0364900	-1.0185	8.42279e-06	0.000308552	-
Os01g0641800	-1.33518	8.70999e-06	0.000317882	-
Os03g0821300	-1.09227	8.84633e-06	0.000321644	XA21 BINDING PROTEIN 15
Os01g0503400	1.28115	8.8624e-06	0.000321644	NATURAL RESISTANCE-ASSOCIATED MACROPHAGE PROTEIN 6
Os07g0437500	1.06747	9.07242e-06	0.000327176	TRYPTOPHAN DECARBOXYLASE 2
Os04g0474800	1.02766	9.08618e-06	0.000327176	BETA-GLUCOSIDASE 12
Os09g0433800	-1.62013	9.09653e-06	0.000327176	-
Os03g0857600	-1.14517	9.09845e-06	0.000327176	-
Os03g0298700	1.2236	9.13207e-06	0.000327182	Suppressor of cAMP Receptor-Like Protein 2, SCAR-like Protein 2, suppressor of cAMP receptor 3
Os07g0448400	-2.62262	9.18959e-06	0.000328641	PLASMA MEMBRANE INTRINSIC PROTEIN 2;5
Os11g0441500	-1.33045	9.25117e-06	0.00033024	-
Os03g0340700	-1.04771	9.34693e-06	0.000332445	-
Os08g0445700	-1.62485	9.42522e-06	0.000334621	TREHALOSE-6-PHOSPHATE SYNTHASE 8
Os02g0764100	-1.23313	9.72935e-06	0.000344693	-
Os03g0723600	-1.06628	9.74416e-06	0.000344693	-
Os01g0175100	-1.49314	9.87485e-06	0.000348057	-
Os03g0785900	-1.69642	1.00286e-05	0.000352206	TAU GLUTATHIONE S-TRANSFERASE 1
Os02g0533800	-1.08791	1.01945e-05	0.000356115	-
Os06g0318200	1.07044	1.03287e-05	0.00036016	-
Os01g0628700	-1.09886	1.05266e-05	0.000365758	-
Os04g0287400	-1.06058	1.08053e-05	0.000374113	WRKY GENE 51
Os01g0598600	-2.23105	1.09192e-05	0.000376721	-
Os02g0684400	-1.12247	1.1177e-05	0.000383384	-
Os04g0486950	-1.04541	1.11814e-05	0.000383384	MALATE SYNTHASE
Os01g0723800	-1.04522	1.12103e-05	0.000383384	MULTIDRUG RESISTANCE 17
Os06g0206900	-2.62882	1.16655e-05	0.000396327	-
Os12g0123700	-1.37322	1.16698e-05	0.000396327	NAC DOMAIN-CONTAINING PROTEIN 131
Os06g0196200	-2.79219	1.18053e-05	0.000399543	-
Os01g0360200	-1.98722	1.18371e-05	0.000399926	RESPIRATORY BURST OXIDASE HOMOLOG B
Os04g0677033	-1.77194	1.24092e-05	0.000415665	-
Os02g0654600	-1.41563	1.31661e-05	0.000438019	-
Os01g0831200	-1.05146	1.32912e-05	0.000440683	BCL-2-ASSOCIATED ATHANOGENE 4
Os03g0339900	1.36158	1.33402e-05	0.000441559	CALCINEURIN B-LIKE PROTEIN-INTERACTING PROTEIN KINASE 10
Os01g0276900	-6.5637	1.34385e-05	0.00044406	-
Os11g0305400	-1.76917	1.40089e-05	0.000461351	-
Os01g0227800	-2.27086	1.43291e-05	0.000470313	-
Os11g0106700	-1.32778	1.51181e-05	0.000493724	FERRITIN 1
Os08g0512700	-1.28158	1.51447e-05	0.000493767	3-hydroxy-3-methylglutaryl coenzyme A reductase III, 3-hydroxy-3-methylglutaryl-CoA reductase 3
Os01g0149500	1.23224	1.52408e-05	0.000495442	PYRICULARIA ORYZAE RESISTANCE T, Pyricularia oryzae resistance-t, Magnaporthe grisea resistance-t, Blast resistance 5
Os08g0230600	-2.0397	1.52467e-05	0.000495442	-
Os05g0197200	-2.33667	1.54936e-05	0.000501797	GERMIN-LIKE PROTEIN 5-1
Os02g0515200	-1.06149	1.58175e-05	0.000510597	-
Os06g0691400	-1.38493	1.59308e-05	0.000513408	ILL6
Os01g0186000	-2.63512	1.61115e-05	0.000517525	WRKY GENE 10
Os08g0518000	-2.20423	1.62922e-05	0.000522473	-
Os04g0489600	1.12058	1.701e-05	0.000543708	basic helix-loop-helix protein 111
Os02g0669100	-2.62313	1.72403e-05	0.000549275	DEHYDRIN 1
Os05g0382600	-1.34796	1.80893e-05	0.000572593	ANNEXIN 3
Os07g0613800	-1.98945	1.82081e-05	0.000574496	-
Os09g0482681	-1.04673	1.86216e-05	0.00058523	-
Os01g0291500	-1.13259	1.86381e-05	0.00058523	acyltransferase 4, p-coumarate monolignol transferase, p-coumaroyl-CoA monolignol transferase 1
Os01g0742400	-1.61601	1.89413e-05	0.000593796	-
Os12g0604700	1.53861	1.92054e-05	0.000600154	NIMA-related kinase 2
Os06g0202900	-1.24866	2.12771e-05	0.000657847	RECEPTOR-LIKE CYTOPLASMIC KINASE 203
Os11g0265900	1.37518	2.12871e-05	0.000657847	-
Os07g0150901	-1.70757	2.16147e-05	0.00066692	-
Os07g0517100	1.06238	2.24062e-05	0.000684859	HSP18.8
Os01g0206600	-1.65405	2.2815e-05	0.000691773	-
Os03g0169600	-1.18166	2.28446e-05	0.000691773	RICE DOF DAILY FLUCTUATIONS 4
Os01g0855600	-2.1275	2.30572e-05	0.000697132	putative nematode-resistance protein
Os05g0439400	-1.04015	2.39516e-05	0.000721945	plant U-box-containing protein 44, U-box protein 44
Os07g0538700	-1.07826	2.42103e-05	0.000728618	-
Os12g0640700	-1.18402	2.45587e-05	0.000737968	-
Os03g0823500	-2.07306	2.48642e-05	0.000745889	-
Os02g0582900	1.22818	2.49336e-05	0.000745889	-
Os07g0516801	-2.22531	2.60667e-05	0.000776128	-
Os07g0162600	-2.01023	2.63432e-05	0.000783171	-
Os03g0196400	2.30523	2.64408e-05	0.000783918	-
Os02g0720450	-1.10987	2.64895e-05	0.000783946	-
Os01g0674700	1.37424	2.74473e-05	0.000807405	-
Os01g0224000	-1.25795	2.75907e-05	0.000810404	-
Os07g0687900	-8.45292	2.77457e-05	0.000813735	WATER STRESS INDUCIBLE PROTEIN 76
Os06g0166500	-1.12215	2.77939e-05	0.000813928	IAA20
Os06g0182100	-1.84916	2.79364e-05	0.000816879	-
Os11g0426400	-1.15638	2.85149e-05	0.000830072	UCLACYANIN-LIKE PROTEIN 34
Os06g0475400	1.22817	2.8957e-05	0.000841689	-
Os02g0548700	-1.4426	2.9016e-05	0.000842152	plant U-box-containing protein 43, U-box protein 43
Os05g0490400	-1.29219	2.92171e-05	0.000845481	OsSTA155
Os03g0154100	-1.19164	3.01629e-05	0.000870274	-
Os02g0730000	-1.26746	3.14305e-05	0.00090153	ALDEHYDE DEHYDROGENASE 2A
Os04g0603000	-1.14824	3.23952e-05	0.000926484	-
Os02g0610500	-1.26414	3.24689e-05	0.000927235	CONSTANS-like gene 4, B-box-containing protein 5, CCT domain-containing gene 6, CCT (CO, CO-LIKE and TOC1) domain protein 6, CCT domain protein 6
ENSRNA049468923	1.30873	3.398e-05	0.000964755	MIR169_2
Os12g0577200	-1.54146	3.40437e-05	0.000965163	-
Os06g0610800	-1.16719	3.45543e-05	0.000976808	-
Os06g0712200	-1.36745	3.54037e-05	0.000997936	-
Os05g0381400	-3.70221	3.56256e-05	0.00100053	plasma membrane protein 1, AWPM-19-like protein 1
Os09g0530275	2.0719	3.63868e-05	0.00101857	-
Os01g0965900	6.09084	3.64483e-05	0.00101857	-
Os06g0634500	1.22342	3.71169e-05	0.00103475	-
Os09g0484200	-1.67816	3.71331e-05	0.00103475	-
Os06g0112100	-1.66499	3.75267e-05	0.00104423	-
Os09g0555500	-2.28146	3.80714e-05	0.0010534	phytoene synthase 3
Os07g0277200	-1.62184	3.90895e-05	0.00108004	-
Os02g0564300	-2.19591	3.94779e-05	0.00108923	-
Os01g0633000	-1.2517	4.08977e-05	0.00112051	-
Os02g0752200	-2.0561	4.11815e-05	0.0011267	-
Os02g0503900	-2.29033	4.16677e-05	0.00113841	-
Os08g0389700	1.04249	4.18445e-05	0.00114165	-
Os01g0851600	-1.07007	4.19763e-05	0.00114365	-
Os09g0447300	-1.06255	4.30681e-05	0.00116689	P-450 76L1
Os10g0492900	-3.23926	4.41382e-05	0.00119094	-
Os01g0108600	-1.63285	4.49717e-05	0.00120843	-
Os07g0559100	-1.66897	4.66651e-05	0.00125221	-
Os10g0481300	-1.60032	4.69207e-05	0.00125735	TAU GLUTATHIONE S-TRANSFERASE 47
Os10g0529500	-1.27245	4.75785e-05	0.00127323	TAU GLUTATHIONE S-TRANSFERASE 30
Os09g0505000	-1.68371	4.78531e-05	0.00127883	-
Os02g0669366	-1.21015	4.82572e-05	0.00128787	-
Os04g0455700	-1.23039	4.8508e-05	0.0012928	-
Os03g0297000	-1.00991	5.08888e-05	0.00135256	-
Os02g0790500	-2.01146	5.29458e-05	0.00139963	TREHALOSE-6-PHOSPHATE SYNTHASE 5
Os10g0162100	-3.03311	5.37596e-05	0.00141923	-
Os02g0164000	1.3606	5.55341e-05	0.00146212	-
Os05g0542500	-2.91031	5.61685e-05	0.00147684	LATE EMBRYOGENESIS ABUNDANT 3-1
Os01g0974200	-1.14233	5.63885e-05	0.00147878	METALLOTHIONEIN I-2B
Os01g0524500	-1.24551	5.63937e-05	0.00147878	transcription factor MYBS1
Os01g0750500	-1.13198	5.65747e-05	0.00148154	-
Os10g0146901	-2.31245	5.77113e-05	0.00150326	-
Os05g0179950	-1.73577	5.83697e-05	0.00151637	-
Os03g0437200	-3.37062	5.87688e-05	0.00152312	zinc finger protein 36
Os04g0402700	-1.48985	6.04408e-05	0.00156395	-
Os06g0274200	1.0867	6.05899e-05	0.0015651	Nucleolar protein family A member 2, high-mobility group-like protein
Os06g0567200	-1.02068	6.11597e-05	0.00157215	ASCORBATE OXIDASE 1
novel.188	1.00142	6.2342e-05	0.00159598	-
Os06g0270200	-1.0002	6.24131e-05	0.00159598	HIGH-AFFINITY POTASSIUM(K+) TRANSPORTER 24
Os01g0914300	-2.16131	6.50125e-05	0.00165812	non-specific lipid transfer protein d2, lipid transfer protein d2, type D non-specific lipid transfer protein 2
Os07g0596000	1.08499	6.54138e-05	0.00166618	-
Os06g0716100	-1.06203	6.6511e-05	0.00168572	-
Os07g0471683	-1.95588	6.84012e-05	0.00171988	-
Os06g0693100	2.64286	6.87894e-05	0.00172742	-
Os01g0959100	-3.64556	6.91207e-05	0.00173351	ABSCISIC ACID-STRESS-RIPENING-INDUCIBLE 3 PROTEIN
Os03g0802600	-1.45988	6.95108e-05	0.00174106	-
Os01g0961000	-1.10186	7.15236e-05	0.00178919	-
Os02g0620400	-1.91576	7.18787e-05	0.00179577	-
Os01g0237000	-1.12125	7.28016e-05	0.0018142	-
Os03g0302000	-1.05893	7.32167e-05	0.00182222	PEROXIN 11-3
novel.1301	1.42101	7.34757e-05	0.00182634	-
Os10g0521000	-1.95684	7.523e-05	0.00186049	TREHALASE 1
Os08g0108100	-1.58209	7.59198e-05	0.00187399	PMEI28
Os01g0816100	-1.69059	7.98434e-05	0.00194266	NAC DOMAIN-CONTAINING PROTEIN 4
Os09g0309500	-1.3704	8.05738e-05	0.00195556	-
Os02g0799600	-2.25832	8.0718e-05	0.00195664	-
Os05g0488600	1.78166	8.16691e-05	0.0019766	-
Os06g0236300	-1.1426	8.20938e-05	0.00198262	-
Os03g0725050	-1.26905	8.53756e-05	0.00204421	-
Os01g0865400	-1.81912	8.60183e-05	0.00205216	-
Os01g0847100	-1.00447	9.2244e-05	0.00216997	-
Os10g0392400	-1.80911	9.38021e-05	0.00219755	TIFY GENE 11D
Os02g0649300	-4.85963	9.42191e-05	0.00220468	HOMEOBOX GENE 24
Os03g0304500	-1.17699	9.53728e-05	0.00222505	-
Os09g0417400	-1.01372	9.54309e-05	0.00222505	basic helix-loop-helix protein 100
Os06g0273700	-1.36992	9.56736e-05	0.00222558	leaf senescence protein, trichome birefringence-like 56, trichome birefringence-like 60
Os04g0674000	-1.18923	9.5681e-05	0.00222558	-
Os01g0369700	-1.04925	9.70575e-05	0.00224957	PHI GLUTATHIONE S-TRANSFERASE 5
Os09g0452800	-2.29787	9.72599e-05	0.0022516	-
novel.1860	1.16951	0.000102785	0.00236274	-
Os03g0195800	1.14464	0.000106339	0.00243299	SULPHATE TRANSPORTER 1;1
Os10g0445600	-1.36069	0.000109306	0.00248618	RAF1
Os01g0314800	-1.33292	0.000110029	0.00249696	LATE EMBRYOGENESIS ABUNDANT PROTEIN 9
Os10g0205200	-1.01716	0.000114491	0.00258324	-
Os02g0678200	-1.01473	0.000115717	0.00259893	SPX-MFS protein 2
Os05g0421600	-2.26855	0.000119095	0.0026656	NAC DOMAIN-CONTAINING PROTEIN 88
Os07g0182400	-1.05785	0.000119666	0.0026731	IAA24
Os03g0287100	-1.9086	0.000119703	0.0026731	-
Os12g0106300	1.15404	0.000121369	0.00270721	trichome birefringence-like 1
Os12g0624900	1.09091	0.000122924	0.00273566	GATA TRANSCRIPTION FACTOR 25
Os09g0478600	-1.41422	0.000126108	0.00278749	-
Os02g0767200	-1.12707	0.000127336	0.00281146	-
Os08g0476900	-1.10044	0.000130815	0.00287852	Patatin-related phospholipase A II delta
Os02g0200300	-1.18779	0.000132544	0.00291328	-
Os06g0651200	-2.68067	0.000134114	0.0029379	-
Os02g0686100	-2.64191	0.000136653	0.00298683	-
Os03g0307200	1.56396	0.000137276	0.0029971	NICOTIANAMINE SYNTHASE 2
Os04g0578400	-1.37885	0.000144681	0.00314473	beta-Carotene Hydroxylase 2, carotene beta-ring hydroxylase 1
Os02g0131850	3.23814	0.000145744	0.00316431	-
Os03g0789800	1.08568	0.000150273	0.00325542	-
Os01g0207400	-1.41901	0.000152172	0.0032873	-
Os05g0428100	1.05645	0.000153816	0.00331746	BETA-GALACTOSIDASE 6
Os03g0701100	-1.22538	0.000155059	0.00333576	-
Os08g0140500	-1.27183	0.000156751	0.00335487	-
Os05g0147300	1.31205	0.000157793	0.00337349	-
Os02g0799100	1.04311	0.000160609	0.0034262	SHUGOSHIN 1
Os01g0681700	-1.7607	0.000167059	0.00353681	-
Os05g0438500	-3.10468	0.000169058	0.00357526	-
Os12g0159500	1.53633	0.000169566	0.00358213	-
Os05g0580500	1.21333	0.000173106	0.00364509	RAD21-4 PROTEIN
Os07g0666900	-1.25854	0.000177332	0.00371807	NA+/H+ ANTIPORTER
Os03g0177966	1.11874	0.000178836	0.0037416	-
Os12g0637800	-1.83098	0.000183889	0.00383092	-
ENSRNA049470347	1.91873	0.000187755	0.00389901	MIR169_2
Os03g0374600	-1.00869	0.000209004	0.00427671	-
Os11g0533100	1.60581	0.000213183	0.00433953	-
Os06g0291800	1.24842	0.000217844	0.00440234	-
novel.932	-3.04504	0.000218868	0.00441726	-
Os06g0606700	1.0962	0.000223515	0.00449372	-
Os04g0448950	-1.51046	0.000224538	0.00450966	-
Os07g0162500	-2.09186	0.00023207	0.00462768	-
Os12g0218300	-1.42436	0.000233058	0.00464264	RAPID ALKALIZATION FACTOR 34
Os10g0109300	-1.00082	0.00023686	0.00470402	class III peroxidase 125
Os05g0134700	-1.54636	0.000243256	0.0048018	class III peroxidase 66
Os10g0154700	-2.04131	0.000244244	0.00481643	CYCLOPHILIN 18-4
Os01g0235350	-1.10017	0.000245075	0.0048231	-
Os02g0711900	-1.27117	0.000252595	0.00495501	-
Os10g0414700	1.80587	0.000254689	0.00498721	PEPPER
Os10g0568000	-2.35306	0.000260087	0.00508555	Os_F0772
Os06g0553001	-2.75019	0.000261828	0.00511124	-
Os11g0107000	1.10784	0.000262068	0.00511124	trichome birefringence-like 2
Os11g0248466	-1.96581	0.000273798	0.005303	-
Os07g0575000	1.83871	0.000278003	0.0053632	ETHYLENE RESPONSE FACTOR 6
Os01g0846700	-1.07883	0.000296798	0.00567167	-
Os01g0114300	-1.13598	0.000303674	0.00577866	RECEPTOR-LIKE CYTOPLASMIC KINASE 6
Os10g0372100	1.05923	0.000310658	0.00588295	-
Os05g0454500	-2.02574	0.00031139	0.00588925	-
Os04g0249700	-1.51921	0.0003134	0.00591199	-
Os08g0129600	1.89493	0.000315669	0.00592848	-
Os01g0241000	-1.39876	0.000315807	0.00592848	-
Os01g0597800	-3.07545	0.00031614	0.00592848	-
Os08g0491000	1.265	0.000316396	0.00592848	-
Os03g0773600	1.01961	0.000319399	0.00597514	KIN8B
novel.759	-1.30025	0.000319646	0.00597514	-
Os02g0612700	-1.08823	0.000322592	0.00600433	-
Os01g0508300	1.50168	0.000323527	0.006016	-
Os02g0617700	1.08455	0.000325129	0.00603432	-
Os02g0755900	-1.03946	0.000332661	0.00615304	-
Os10g0571600	-1.15468	0.000339811	0.00625341	NAC DOMAIN-CONTAINING PROTEIN 121
novel.1053	-2.87543	0.000344842	0.00632222	-
Os11g0112000	-1.05234	0.000346606	0.0063486	Hypoxia-Induced Gene Domain 3, Hypoxia-Induced Gene Domain Protein 3
novel.1196	2.23044	0.000346952	0.006349	-
Os03g0196000	1.23728	0.000350615	0.00639211	SULPHATE TRANSPORTER 1;2
Os02g0121500	1.30148	0.000360146	0.00654222	-
novel.1224	1.01012	0.000364211	0.00659694	-
Os01g0511100	-1.00781	0.0003652	0.00660873	-
novel.688	1.05131	0.000367935	0.00664593	-
Os02g0530100	-1.04299	0.00037097	0.0066884	COPPER CHAPERONE HOMOLOG
Os09g0471800	1.78102	0.000380428	0.00680752	WALL-ASSOCIATED KINASE GENE 85
Os07g0647200	-1.08337	0.000385687	0.00686952	CYTOCHROME P450 HYDROXYLASE 734A5
Os01g0205600	-1.16367	0.000387007	0.00687614	-
Os10g0412700	-1.37523	0.000394703	0.00696858	-
Os06g0186100	-1.19241	0.000399031	0.00701964	-
Os11g0531700	-1.15805	0.000402585	0.00706311	-
Os01g0296166	-1.91686	0.000406936	0.00712199	-
Os07g0516300	-1.14471	0.000411411	0.00717933	-
Os03g0663700	1.43755	0.000421623	0.00732485	-
Os12g0483600	-1.3957	0.000423044	0.00734302	-
Os01g0855200	1.09811	0.000425106	0.00736573	-
Os11g0482901	-1.40177	0.000426695	0.00738673	-
Os01g0274800	-1.63978	0.000434879	0.00748864	CARBON STARVED ANTHER
Os01g0739300	-1.26865	0.000449759	0.00769072	-
Os09g0526700	-1.07692	0.000453858	0.00774727	UDP-glucose epimerase 3
Os10g0527601	-2.16977	0.000457454	0.00778827	TAU GLUTATHIONE S-TRANSFERASE 20
Os06g0585950	1.49406	0.000464396	0.00787932	-
Os12g0113600	-1.28321	0.000475761	0.00802831	-
Os04g0508500	-2.0356	0.000476888	0.00802831	R2R3-MYB
Os01g0307686	-1.14692	0.000477456	0.00803095	-
Os04g0629100	1.1257	0.000483389	0.00809594	SET protein 21
Os01g0867300	-1.08536	0.000486582	0.00813548	b-ZIP TRANSCRIPTION FACTOR 12
novel.1160	1.00065	0.000492632	0.00822135	-
Os07g0669675	-1.01274	0.000503014	0.00833894	-
Os09g0454600	-1.28913	0.000506519	0.00837577	PHOSPHATE TRANSPORTER 19
Os03g0284400	-1.48769	0.000508098	0.00839099	-
Os07g0422000	1.0046	0.000508298	0.00839099	FLO2-LIKE2
Os12g0562700	1.19935	0.000511647	0.00843915	MULTIDRUG RESISTANCE-ASSOCIATED PROTEIN 17
Os07g0209100	-1.79191	0.000516925	0.00851185	-
Os12g0153433	-2.70625	0.000518217	0.00852596	-
Os02g0249300	-2.41519	0.000519365	0.00853417	-
Os05g0510100	-1.70148	0.000527526	0.00859956	-
Os01g0973000	-2.03113	0.000537582	0.00871988	-
Os04g0128001	-1.57775	0.000540591	0.00876143	-
Os04g0630600	-1.04378	0.000541938	0.00877598	OsSTA134
Os03g0250000	-1.97502	0.000551808	0.00890633	SNRK2-CALCIUM SENSOR 1
Os04g0659300	-2.18171	0.000558215	0.0089801	ROOT MEANDER CURLING
Os03g0400700	-1.30837	0.00056047	0.00898778	LATE EMBRYOGENESIS ABUNDANT PROTEIN 11
Os01g0151500	-1.06101	0.000562374	0.00900478	-
Os05g0568600	-1.78115	0.000562511	0.00900478	-
Os01g0835000	1.08803	0.000578779	0.00921993	-
Os07g0108800	-2.08857	0.000588327	0.0093416	TWO-PORE K+ CHANNEL B
Os09g0519200	-1.68068	0.000593301	0.0093825	-
Os06g0526700	1.06664	0.000601677	0.00947665	protein phosphatase 2C55, protein phosphatase 2C 55, protein phosphatase 86
Os07g0417200	-1.83624	0.000607734	0.009549	fatty acid desaturase 2-2, microsomal delta-12 fatty acid desaturase2-2
Os02g0484950	-1.3848	0.000629315	0.00982644	-
novel.2041	-1.95428	0.000631604	0.00983713	-
Os10g0524300	-1.27925	0.000635272	0.00988515	-
Os11g0490300	-1.38728	0.000635698	0.00988515	-
Os01g0107400	1.58886	0.000643187	0.00998573	-
Os12g0456700	-1.25774	0.000660176	0.0101929	Glycerophosphoryl diester phosphodiesterase
Os01g0773700	-1.89229	0.000665965	0.0102517	PHOTOSYSTEM II SUBUNIT
Os03g0360800	-1.15962	0.000667214	0.0102517	-
Os11g0151700	-1.52635	0.000682568	0.0104397	PURPLE ACID PHOSPHATASE 21B
novel.138	1.29346	0.000687472	0.0104983	-
Os03g0776150	-1.04785	0.000691838	0.0105403	-
Os08g0249000	-1.81649	0.00070083	0.010626	B-box-containing protein 25, CCT domain-containing gene 29, CCT (CO, CO-LIKE and TOC1) domain protein 29, CCT domain protein 29
Os07g0559700	-2.40666	0.000707199	0.0106911	monosaccharide transporter 6
Os05g0421450	-1.86952	0.000715087	0.0107936	-
Os08g0461100	1.22584	0.000724137	0.0108603	-
Os05g0132700	-3.18048	0.000724503	0.0108603	-
Os03g0140200	-1.1158	0.000726273	0.0108728	P-450 96B5
ENSRNA049473641	1.59519	0.000738877	0.0110083	SNORD14
novel.29	-3.04804	0.000755499	0.0112133	-
Os01g0362100	-1.94916	0.000766001	0.0113519	-
Os07g0538200	1.05484	0.000795921	0.0117242	-
Os03g0151600	-1.0133	0.000799294	0.0117651	-
Os07g0622700	-1.23911	0.000824805	0.0120679	-
Os12g0612300	1.04427	0.000850766	0.012383	-
Os12g0124500	-1.69371	0.000856405	0.0124378	MIF2
Os05g0520300	-1.95624	0.000859802	0.0124588	GATA TRANSCRIPTION FACTOR 1
Os03g0656800	-1.57796	0.000865172	0.0125274	-
Os05g0537100	-1.36339	0.000870727	0.0125759	WRKY GENE 7
Os10g0461100	1.10345	0.000875187	0.0126257	-
Os09g0417600	1.36586	0.000876323	0.0126327	WRKY GENE 76
Os07g0640000	1.11159	0.000877463	0.0126399	PROTEIN ARGININE METHYLTRANSFERASE 3
Os02g0799700	-1.30524	0.000897601	0.0128731	-
Os01g0386600	-1.42345	0.000906675	0.0129652	-
Os01g0214500	-1.02164	0.000923515	0.0131625	-
Os07g0127700	-1.35502	0.000928892	0.0132153	pathogenesis-related protein
Os02g0291400	1.00687	0.000941505	0.0133655	CALCINEURIN B-LIKE PROTEIN 8
Os04g0541700	-1.63158	0.000944065	0.0133922	HOMEOBOX GENE 22
Os12g0161900	1.2187	0.000945726	0.013406	-
Os05g0215300	-1.85465	0.000964331	0.0135795	-
Os01g0931600	-1.27758	0.000965782	0.0135821	-
Os10g0538450	-1.08229	0.000980179	0.0137647	-
Os04g0649000	-2.87677	0.000982998	0.0137845	-
Os11g0549635	1.15289	0.000985942	0.0138159	-
novel.477	1.20568	0.000996544	0.0139445	-
Os07g0126301	-3.32562	0.000997983	0.0139546	-
Os01g0237500	-1.05716	0.00100297	0.0139889	-
Os02g0300700	-1.173	0.00100329	0.0139889	EUKARYOTIC INITIATION FACTOR 1A-1
Os05g0393200	-1.34283	0.00102199	0.0142091	-
Os08g0168000	1.56283	0.00103587	0.01433	terpene synthase 31, sesquiterpene synthase
Os06g0127800	1.55038	0.00103595	0.01433	DWARF AND LOW-TILLERING
Os08g0483200	1.23792	0.00103655	0.01433	-
Os06g0591200	-1.28865	0.0010427	0.0143728	-
Os04g0106000	-1.51385	0.00104533	0.0143884	-
Os01g0910500	-1.43977	0.00104697	0.0143927	-
Os01g0775400	-1.12131	0.00105017	0.0144265	CYTOKININ OXIDASE/DEHYDROGENASE 5
Os06g0661800	-1.24346	0.00106044	0.014536	-
Os11g0126900	-1.16467	0.00106703	0.0145877	NAC DOMAIN-CONTAINING PROTEIN 122
Os03g0348500	-1.21485	0.00107837	0.0147106	-
Os07g0571000	-1.7944	0.00108931	0.0147886	-
novel.566	1.85959	0.00110359	0.014971	-
Os01g0850700	-1.83788	0.00111566	0.015093	LACCASE 8
Os02g0218700	-1.14241	0.00112893	0.015235	ALLENE OXIDE SYNTHASE 3
Os12g0102350	-1.03913	0.00112927	0.015235	-
Os03g0370250	-1.56649	0.00113578	0.0153017	-
Os01g0823200	1.46963	0.00114165	0.0153596	-
Os10g0401000	-1.85678	0.00115153	0.015482	-
Os10g0550800	-2.24354	0.0011632	0.0156174	-
Os02g0332700	-1.25459	0.00117522	0.0157454	-
Os06g0319366	-1.17133	0.00119288	0.0159394	-
Os05g0365000	-1.08304	0.00121417	0.0161355	-
Os11g0516800	1.028	0.00121535	0.0161404	-
Os08g0425000	-1.86205	0.00125023	0.0165139	-
Os12g0238900	-1.45845	0.00125469	0.0165615	-
Os05g0461600	-1.83378	0.00129372	0.0169736	-
Os12g0472300	1.04446	0.00130762	0.0170873	-
Os03g0686500	-1.37789	0.00131381	0.017131	-
Os10g0478000	1.84234	0.00131496	0.017131	G1 LIKE PROTEIN 5
Os09g0545300	-1.22715	0.00131927	0.0171593	SMALL AUXIN-UP RNA 39
Os01g0797800	-1.80065	0.00133789	0.0173553	-
Os01g0840900	-1.04228	0.00135201	0.0174921	-
Os10g0162842	2.22336	0.00135873	0.0175558	-
Os05g0337200	1.28602	0.00136503	0.0176023	basic helix-loop-helix protein 162
Os09g0555550	-2.43306	0.00137032	0.0176433	-
Os07g0619600	1.12127	0.00137099	0.0176433	-
Os12g0132500	2.12246	0.00138273	0.0177688	ZINC-INDUCED FACILITATOR-LIKE 9
Os07g0511301	-2.76983	0.00138487	0.0177761	-
Os07g0684100	-1.15081	0.0013968	0.0178824	-
Os01g0699100	-1.90125	0.00140264	0.0179382	-
Os06g0711700	-1.21665	0.00140749	0.0179839	-
Os06g0470350	-1.84727	0.00140998	0.018004	-
Os02g0163300	-1.30633	0.00141189	0.0180165	-
Os01g0601200	-1.0471	0.00141801	0.0180711	RECEPTOR-LIKE CYTOPLASMIC KINASE 41
Os03g0819600	-1.25879	0.00142312	0.0181244	gold hull and internode 1, chalcone isomerase, chalcone flavonone isomerase
Os01g0765400	-1.04877	0.00143076	0.0182099	Serpin-Z1
Os02g0106100	-3.65498	0.00145454	0.0184286	invertase 3, fructosyl transferase, vacuolar invertase 2
Os05g0121500	-1.05549	0.00151164	0.0190532	-
Os01g0880300	-1.13191	0.00154424	0.0193768	PECTIN METHYLESTERASE 7
Os02g0542400	1.00911	0.00155692	0.0194983	-
Os04g0638700	-1.51951	0.00157119	0.0196394	-
Os01g0810500	1.08272	0.00157701	0.0196744	-
Os04g0450300	-1.21286	0.00159728	0.0199019	-
Os03g0131300	-1.00634	0.00159841	0.0199033	-
Os01g0144600	-1.42969	0.00159984	0.0199084	-
Os10g0562600	-2.07754	0.00163612	0.0202697	-
Os08g0490100	-1.12225	0.00165519	0.0204443	DNA BINDING WITH ONE FINGER 24
Os05g0514800	-2.81886	0.00167068	0.0205676	-
Os11g0167300	1.05795	0.00168651	0.0207103	-
novel.1830	1.58488	0.00168907	0.0207287	-
Os06g0692600	-1.1704	0.00169089	0.020738	-
Os02g0658100	-1.63328	0.00175761	0.0213158	TONOPLAST INTRINSIC PROTEIN 2;1
Os02g0638650	-2.25074	0.00177115	0.0214269	ETHYLENE RESPONSE FACTOR 141
Os06g0553100	-3.00299	0.00180069	0.0216879	HEAT STRESS TRANSCRIPTION FACTOR C2B
Os05g0444200	-1.39197	0.0018016	0.0216879	-
Os07g0642200	-1.74885	0.00180238	0.0216879	GDSL ESTERASE/LIPASE PROTEIN 93
Os05g0475700	1.07555	0.00180898	0.0217233	MAJOR FACILITATOR SUPERFAMILY 3
Os01g0825500	2.33227	0.00182843	0.0219165	-
Os03g0722200	-1.935	0.00184145	0.0220081	-
novel.2110	1.64515	0.0018456	0.0220413	-
Os01g0572200	2.93584	0.00185403	0.0221155	-
Os10g0568900	-1.34827	0.0018897	0.0224174	-
Os01g0679550	-1.69347	0.00197358	0.0232573	-
Os08g0517700	-1.44651	0.00207922	0.0243264	-
Os09g0272900	1.14398	0.00210757	0.0245407	-
Os05g0112800	-1.31329	0.00210899	0.0245425	-
novel.399	-1.55588	0.00211489	0.024582	-
Os08g0173600	-2.59416	0.00214397	0.0248461	-
Os04g0370300	1.16103	0.00215607	0.0249274	-
Os08g0554900	1.03042	0.0021579	0.0249338	-
Os02g0564700	-1.21751	0.00216254	0.0249431	basic helix-loop-helix protein 097
Os01g0363300	-1.76658	0.00216586	0.0249667	-
Os03g0102600	1.32488	0.00218685	0.0251495	-
Os05g0582600	-1.16223	0.00219487	0.025212	SERINE CARBOXYPEPTIDASE 30
Os07g0658700	1.00069	0.00224082	0.0257096	-
Os11g0575900	1.01222	0.00225168	0.0257738	OsSTA263
Os04g0480050	-1.35338	0.0022585	0.0258216	-
Os09g0439200	-2.50505	0.0022624	0.025836	TIFY GENE 10C
Os04g0640300	2.00875	0.00226494	0.0258499	-
Os01g0624700	-2.03162	0.00226997	0.0258753	WRKY GENE 12
Os11g0274700	1.00347	0.00227417	0.0258948	RECEPTOR-LIKE CYTOPLASMIC KINASE 322
Os06g0216200	-2.02075	0.0022817	0.0259503	12-OXOPHYTODIENOATE REDUCTASE 2
Os10g0522800	-1.13064	0.00230364	0.0261274	-
Os09g0543900	-1.24377	0.0023246	0.0262702	PUTRESCINE HYDROXYCINNAMOYL TRANSFERASE 3
Os09g0412700	-1.17551	0.00232622	0.0262734	-
Os03g0829200	-1.60151	0.00238646	0.0268453	-
Os02g0541150	-2.36348	0.00241739	0.0270223	-
Os02g0541300	-1.29074	0.00242205	0.0270589	-
Os02g0178100	-1.08054	0.00244612	0.02729	B-box-containing protein 3, CCT domain-containing gene 5, CCT (CO, CO-LIKE and TOC1) domain protein 5, CCT domain protein 5
Os02g0484975	-1.09391	0.00246135	0.0274143	-
Os03g0117100	-1.08129	0.00250555	0.0278486	PEROXIN 11-1
Os01g0895300	-1.16979	0.00251747	0.0279394	-
Os09g0249100	1.01902	0.00253837	0.0280698	-
Os03g0860100	-2.54183	0.00258088	0.0284595	ETHYLENE RESPONSE FACTOR 83
Os11g0687001	1.40864	0.00260297	0.0286238	-
Os01g0865700	-1.8504	0.00260395	0.0286238	plant U-box-containing protein 31, U-box protein 31
Os01g0323600	1.54606	0.00260455	0.0286238	S-Adenosyl-l-methionine synthetase 2, S-adenosylmethionine synthetase 2
Os03g0322200	-1.83061	0.0026062	0.0286257	-
Os07g0251200	1.0375	0.0026373	0.0289024	-
Os09g0344700	-1.65458	0.0026945	0.0293484	-
Os07g0484800	1.03684	0.0027628	0.0298555	-
Os07g0300100	1.18091	0.00278785	0.0300805	-
Os02g0181900	-1.07174	0.00279352	0.0300899	CLASS I CLP ATPASE B-M
novel.841	1.56112	0.00281007	0.0301978	-
Os02g0221300	1.38313	0.00281107	0.0301978	RNA helicase 19
Os08g0214900	-1.54845	0.00291399	0.0310138	-
Os08g0416800	1.25689	0.00304189	0.0320957	-
Os10g0442400	1.05328	0.00305513	0.032218	-
Os01g0111100	-1.57549	0.00306883	0.0323103	CYCLOPHILIN 26-2
Os07g0527750	2.40424	0.00308202	0.0324143	-
Os04g0692600	-1.16231	0.00308863	0.0324489	-
Os01g0847700	-2.22958	0.00315232	0.0329235	ALDO-KETO REDUCTASE 2
Os01g0723100	-1.30627	0.00317544	0.0330766	-
Os11g0471200	-1.13344	0.00328423	0.0339747	-
Os10g0190500	-1.37525	0.00328639	0.033979	-
Os07g0291200	1.0067	0.00329417	0.0340071	-
Os03g0740833	-1.17987	0.00339378	0.0348412	-
Os03g0181100	-1.61424	0.00347833	0.0354576	TIFY GENE 11B
Os06g0683700	1.0248	0.0035346	0.0358816	-
Os01g0609300	-3.39669	0.00361778	0.0365553	PLEIOTROPIC DRUG RESISTANCE 9
Os05g0392400	1.00062	0.00363807	0.0366467	-
Os01g0931000	-1.17541	0.00372902	0.0373513	-
novel.1545	1.02543	0.00375702	0.0375357	-
Os01g0930950	-1.82571	0.00379795	0.0378479	-
Os09g0482600	-1.74923	0.00389107	0.0386185	rice 90kDa heat shock protein, heat-shock protein 90, heat-shock protein 82, heat shock protein 82, heat-shock protein 86
Os03g0149800	-1.0611	0.003896	0.0386283	-
Os01g0275950	1.00321	0.00394117	0.0390365	-
Os12g0611300	-1.49448	0.0039649	0.0391816	Patatin-related phospholipase A III zeta
novel.944	-1.78601	0.00400157	0.0395148	-
novel.774	1.37544	0.00403714	0.0397812	-
Os04g0660900	-2.44792	0.00403872	0.0397812	-
Os10g0551401	-1.62025	0.00419084	0.0408884	-
Os09g0516800	-1.22096	0.00421091	0.0410433	-
novel.468	1.81314	0.00428553	0.0416875	-
Os05g0500200	-1.09977	0.00430449	0.0417888	-
Os03g0347900	-2.06854	0.00434869	0.042128	-
Os02g0565500	-1.71159	0.0043502	0.042128	RECEPTOR-LIKE CYTOPLASMIC KINASE 74
Os01g0665750	-1.33389	0.00438246	0.0423632	WRKY GENE16
Os07g0523300	2.29727	0.00438315	0.0423632	-
Os01g0248300	-1.20266	0.00442144	0.042628	-
Os04g0660000	-1.22569	0.00444216	0.0428066	-
Os01g0636400	1.96311	0.00447215	0.0429835	-
Os04g0531100	-1.12662	0.00452876	0.0433211	PHLOEM PROTEIN 16
Os03g0856500	-1.07	0.00455623	0.04352	-
Os11g0586300	-1.58074	0.00455954	0.0435304	-
Os02g0828200	-1.31376	0.00458035	0.0436013	-
Os01g0757600	-1.47735	0.00460094	0.0437122	-
Os01g0348900	-4.60235	0.00462407	0.0438507	SALT PROTEIN
Os06g0574100	2.07101	0.00465484	0.0440454	-
Os06g0649000	-1.17558	0.00467278	0.0441376	WRKY GENE 28
Os02g0197600	-1.67616	0.00471881	0.0444693	-
Os08g0489100	-1.34488	0.00472142	0.0444693	-
Os12g0113700	-1.75977	0.00472381	0.0444693	-
Os12g0198900	1.77141	0.00475123	0.044663	-
Os05g0586050	-2.27826	0.00476036	0.0447273	-
Os06g0729000	-1.37107	0.00479651	0.0449805	PHYTOENE SYNTHASE 1
Os02g0515600	-1.05281	0.00485938	0.0454611	-
Os02g0257300	-1.97681	0.00490431	0.0457114	SULFURTRANSFERASE 12
Os03g0131200	-2.14618	0.00491322	0.0457497	CATALASE C
Os04g0226800	1.54385	0.00491471	0.0457497	-
Os03g0113900	-1.4136	0.00494811	0.0458743	-
Os05g0180300	-1.26706	0.00500697	0.0463035	-
novel.162	1.40027	0.00510719	0.0470146	-
Os01g0505700	1.21525	0.00511049	0.0470146	-
Os11g0154500	1.35967	0.00511196	0.0470146	NAC DOMAIN-CONTAINING PROTEIN 17
Os02g0212900	1.65175	0.00512314	0.047062	RECEPTOR-LIKE CYTOPLASMIC KINASE 66
Os04g0445100	-2.09899	0.0051509	0.0472395	HSP23.2
Os01g0794100	-1.1131	0.00519511	0.0475335	-
Os06g0574700	1.89539	0.00520155	0.0475605	-
Os06g0300300	-1.10005	0.00520292	0.0475605	-
Os06g0346201	-1.07519	0.00528483	0.0480623	-
Os01g0716200	1.00309	0.00530585	0.0481415	-
Os06g0314300	2.09002	0.00534076	0.0483106	-
Os11g0115100	-2.53524	0.0053516	0.048347	non-specific lipid transfer protein 1.9, lipid transfer protein 1.9, type 1 non-specific lipid transfer protein 9
Os01g0957500	-1.49728	0.00542449	0.0488114	-
Os06g0264650	-1.20905	0.00544115	0.0489154	-
Os05g0130600	1.69193	0.00545891	0.048985	-
Os05g0153500	-1.06031	0.00552824	0.049471	-
Os06g0115600	1.25811	0.00553565	0.0494919	INTERACTING PROTEIN OF DMI 3
Os05g0163900	-2.39894	0.00555075	0.0496043	basic helix-loop-helix protein 036
novel.1895	-1.31327	0.00560086	0.049938	-
Differentially expressed genes（DEGs) were showed with log2 (FoldChange) and p value (p<0.05, absolute fold change > 2)
