# Supplementary material for: OsAlR3 regulates aluminum tolerance through promoting the secretion of organic acids and the expression of antioxidant genes in rice
Source: BMC Plant Biol. 2024 Jun 28;24:618. doi: 10.1186/s12870-024-05298-9 (PMC11212236; doi:10.1186/s12870-024-05298-9)
Supplement: Supplementary file 7 — Supplementary Material 7 [file 12870_2024_5298_MOESM7_ESM.xlsx]

## Sheet: Sheet1
Table S7. Genes enriched in the term of oxidation-reduction process
gene_id	osalr3_Al_2	osalr3_Al_3	osalr3_Al_1	WT_Al_3	WT_Al_1	WT_Al_2	log2FoldChange	pvalue	padj	gene_name
Os04g0688300	938.513	1140.41	1447.33	4113.09	4244.86	5376.2	-1.96204	1.51e-40	1.72e-37	class III peroxidase 61, Peroxidase 2
Os08g0460600	171.515	183.618	156.606	604.541	814.936	589.444	-1.97239	1.04e-26	5.01e-24	CYTOKININ OXIDASE/DEHYDROGENASE 11
Os03g0339400	499.127	400.54	473.912	986.122	925.798	1072.08	-1.12001	2.28e-15	2.62e-13	class III peroxidase 40
Os10g0550900	424.933	479.748	444.229	985.013	1248.66	861.419	-1.19814	2.54e-14	2.56e-12	Proline dehydrogenase
Os02g0236800	299.669	287.129	387.932	789.785	778.954	663.619	-1.19664	4.24e-13	3.53e-11	class III peroxidase 26
Os05g0149300	257.272	180.918	296.835	519.128	770.202	847.573	-1.54207	5.08e-13	4.11e-11	-
Os02g0318100	233.183	182.718	172.983	364.943	554.312	601.312	-1.36941	2.14e-10	1.1e-08	-
Os01g0543100	493.346	443.744	499.501	1674.97	811.046	840.65	-1.21079	2.87e-08	9.52e-07	class III peroxidase 17
Os01g0294700	163.806	108.911	126.922	387.128	268.404	304.612	-1.26421	7.11e-08	2.17e-06	peroxidase, class III peroxidase 11
Os07g0677600	146.462	205.22	195.502	381.582	456.092	330.326	-1.09385	1.83e-07	5.07e-06	class III peroxidase 115
Os10g0109300	125.264	202.52	188.337	414.859	334.532	382.743	-1.13228	2.04e-07	5.57e-06	class III peroxidase 125
Os03g0368900	103.102	85.5085	110.545	170.824	251.872	277.909	-1.23063	2.49e-06	5.1e-05	class III peroxidase 45
Os07g0676900	170.551	255.625	402.262	1295.6	887.871	794.167	-1.846	9.27e-06	0.000160664	class III peroxidase 109, peroxidase 2
Os07g0103500	51.069	73.8073	13.3064	3.32775	0	7.912	3.62283	1.94e-05	0.000306717	GIBBERELLIN 2-OXIDASE 5
Os05g0465800	17.3442	26.1026	41.9663	0	1.94495	0	5.40031	2.37e-05	0.00036664	RESPIRATORY BURST OXIDASE HOMOLOG D
Os06g0567200	164.77	107.111	155.582	242.925	414.275	257.14	-1.09938	2.37e-05	0.00036664	ASCORBATE OXIDASE 1
novel.1282	3.85426	12.6013	13.3064	45.4792	59.3211	51.428	-2.39336	3.2e-05	0.000472827	-
Os09g0471100	26.9798	34.2034	52.202	84.3029	119.615	100.878	-1.43109	0.000148738	0.00173608	class III peroxidase 122
Os01g0187600	0.963566	0	9.21211	25.5127	42.789	34.615	-3.374	0.000151269	0.00175746	CYTOKININ OXIDASE/DEHYDROGENASE 1
Os07g0694300	102.138	70.207	135.111	191.9	282.991	181.976	-1.09887	0.000154374	0.0017861	class III peroxidase 116
Os04g0651000	28.907	54.9055	22.5185	67.6642	112.807	120.658	-1.49782	0.000361362	0.00360787	class III peroxidase 57
novel.1091	20.2349	5.40054	11.2592	25.5127	55.4312	83.076	-2.15874	0.000454518	0.00437291	-
Os06g0681600	6.74496	6.30063	18.4242	25.5127	52.5138	57.362	-2.11755	0.0007719	0.00675884	class III peroxidase 89
Os07g0677300	27.9434	38.7038	19.4478	138.656	102.11	33.626	-1.66669	0.000802174	0.00697289	PEROXIDASE GX9
Os01g0757200	71.3039	47.7047	76.7676	124.236	128.367	144.394	-1.02317	0.000873438	0.00746581	GIBBERELLIN 2-OXIDASE 3
Os03g0563600	55.8868	26.1026	37.872	77.6474	92.3853	123.625	-1.29586	0.000953081	0.00798098	class III peroxidase 49
Os05g0134700	83.8302	58.5058	55.2727	97.6139	146.844	170.108	-1.07046	0.00101839	0.00840383	class III peroxidase 66
Os06g0274800	74.1946	48.6048	41.9663	23.2942	15.5596	1.978	2.02211	0.00138427	0.0107367	class III peroxidase 77
Os03g0121300	0	0	0	4.43699	9.72477	12.857	-5.67328	0.00152917	0.0116027	class III peroxidase 34
Os05g0135500	59.7411	44.1044	39.9192	17.748	14.5872	14.835	1.61041	0.00177277	0.0130606	class III peroxidase 71, Peroxidase 63
Os05g0499300	62.6318	11.7012	19.4478	102.051	98.2202	74.175	-1.55017	0.00226984	0.0159377	PEROXIDASE 1
Os05g0149400	919.242	927.092	1275.37	1296.71	2334.92	2628.76	-1.00417	0.00304133	0.0200771	AMINOCYCLOPROPANE-1-CARBOXYLIC ACID OXIDASE 5
Os02g0553200	20.2349	27.9028	12.2828	59.8994	52.5138	41.538	-1.3425	0.0076946	0.0417455	ASCORBATE PEROXIDASE 8
Os01g0687800	43.3605	41.4041	39.9192	59.8994	79.7431	109.779	-1.00198	0.00883121	0.0462543	-
Differentially expressed genes（DEGs) were showed with log2 (FC) and p value (p<0.05, absolute fold change > 2)
