# Supplementary material for: OsAlR3 regulates aluminum tolerance through promoting the secretion of organic acids and the expression of antioxidant genes in rice
Source: BMC Plant Biol. 2024 Jun 28;24:618. doi: 10.1186/s12870-024-05298-9 (PMC11212236; doi:10.1186/s12870-024-05298-9)
Supplement: Supplementary file 8 — Supplementary Material 8 [file 12870_2024_5298_MOESM8_ESM.xlsx]

## Sheet: Sheet1
Table S8. A total of 889 metabolites were detected in the metabolomics assay.
Compound_ID	Name	Formula	Class	CAS
Com_100_neg	alpha-Arbutin	C12H16O7	Carbohydrates And Its Derivatives	"84380-01-8"
Com_101_neg	Koaburaside	C14H20O9	Phenolic acids	"41653-73-0"
Com_102_neg	Ribose 5-phosphate	C5H11O8P	Carbohydrates And Its Derivatives	"4300-28-1"
Com_103_neg	3-Hydroxyoctadecanoic Acid	C18H36O3	Fatty Acyls	"45261-96-9"
Com_104_neg	3-Ureidopropionate	C4H8N2O3	Organic Acid And Its Derivatives	"462-88-4"
Com_105_neg	Ayapin	C11H8O3	Coumarins and derivatives	"494-56-4"
Com_106_neg	Guanosine 5'-diphosphate	C10H15N5O11P2	Nucleotide And Its Derivates	"146-91-8"
Com_107_neg	Guanine	C5H5N5O	Purines and purine derivatives	"73-40-5"
Com_108_neg	Jasmonic acid	C12H18O3	Phytohormones	"3572-66-5"
Com_109_neg	cis-4-Hydroxy-D-proline	C5H9NO3	Organic Acid And Its Derivatives	"2584-71-6"
Com_10_neg	Sinapyl Alcohol	C11H14O4	Phenols And Its Derivatives	"537-33-7"
Com_110_neg	carbamaoyl asparatate		Amino Acid And Derivatives
Com_111_neg	Ala-trp	C14H17N3O3	Amino Acid And Derivatives	"16305-75-2"
Com_112_neg	D-Fructose 6-Phosphate	C6H13O9P	Carbohydrates And Its Derivatives	"643-13-0"
Com_113_neg	deoxyribose-phosphate	C5H7O8P	Nucleotide And Its Derivates
Com_114_neg	Citraconic acid	C5H6O4	Fatty Acyls	"498-23-7"
Com_115_neg	Orobol	C15H10O6	Isoflavonoids	"480-23-9"
Com_116_neg	Saponarin	C27H30O15	Flavonoids	"20310-89-8"
Com_117_neg	P-Coumaryl Alcohol	C9H10O2	Phenylpropanoids and polyketides	"3690-05-9"
Com_118_neg	O-Phospho-L-Tyrosine	C9H12NO6P	Amino Acid And Derivatives	"21820-51-9"
Com_119_neg	L-Sorbose	C6H12O6	Carbohydrates And Its Derivatives	"87-79-6"
Com_11_neg	alpha-Benzylsuccinic acid	C11H12O4	Organic Acid And Its Derivatives	"884-33-3"
Com_120_neg	Sodium ferulate	C10H9NaO4	Cinnamic acids and derivatives	"24276-84-4"
Com_121_neg	O-Phosphorylethanolamine	C2H8NO4P	Organic Acid And Its Derivatives	"1071-23-4"
Com_122_neg	alpha-D-Galactose 1-phosphate	C6H13O9P	Carbohydrates And Its Derivatives	"2255-14-3"
Com_123_neg	Cytidylic acid	C9H14N3O8P	Nucleotide And Its Derivates	"63-37-6"
Com_124_neg	2-Amino-3-hydroxypropionic acid	C3H7NO3	Amino Acid And Derivatives	"302-84-1"
Com_125_neg	3-O-Feruloylquinic acid	C17H20O9	Alcohols and polyols	"1899-29-2"
Com_126_neg	13(S)-HOTrE	C18H30O3	Fatty Acyls	"87984-82-5"
Com_128_neg	Arbutin	C12H16O7	Carbohydrates And Its Derivatives	"497-76-7"
Com_129_neg	Crocetin	C20H24O4	Terpenoids	"27876-94-4"
Com_12_neg	UDP-D-xylose	C14H22N2O16P2	Nucleotide And Its Derivates	"3616-06-6"
Com_130_neg	5-hydroxyhexanoic acid	C6H12O3	Organic Acid And Its Derivatives	"185956-02-9"
Com_131_neg	Isoguanosine	C10H13N5O5	Alkaloids and derivatives	"1818-71-9"
Com_132_neg	5'-Adenylic acid	C10H14N5O7P	Pentose phosphates	"61-19-8"
Com_133_neg	alpha,alpha-Trehalose	C12H22O11	Carbohydrates And Its Derivatives	"99-20-7"
Com_134_neg	Pelargonin chloride	C27H31ClO15	Anthocyanins	"17334-58-6"
Com_135_neg	Peonidin chloride	C16H13ClO6	Anthocyanins	"134-01-0"
Com_136_neg	Daphnetin	C9H6O4	Coumarins and derivatives	"486-35-1"
Com_137_neg	Betulinic acid	C30H48O3	Terpenoids	"472-15-1"
Com_138_neg	Methylmalonate	C4H6O4	Organic Acid And Its Derivatives	"516-05-2"
Com_139_neg	Carvacrol	C10H14O	Terpenoids	"499-75-2"
Com_13_neg	1-O-Gentisoyl-D-glucoside	C13H16O9	Phenolic acids	"23445-11-6"
Com_140_neg	Tiglic acid	C5H8O2	Fatty Acyls	"80-59-1"
Com_141_neg	Methyl gallate	C8H8O5	Benzoic acids and derivatives	"99-24-1"
Com_142_neg	D-2-Hydroxypentanedioic acid	C5H6Na2O5	Amino Acid And Derivatives	"103404-90-6"
Com_143_neg	D-3-Phosphoglyceric acid	C3H5H2O7P	Sugar Acids And Its Derivatives	"80731-10-8"
Com_144_neg	D-Mannose 6-phosphate	C6H13O9P	Carbohydrates And Its Derivatives	"723729-16-6"
Com_145_neg	2–furanoic acid	C5H4O3	Organic Acid And Its Derivatives	"88-14-2"
Com_146_neg	alpha-D-Glucose	C6H12O6	Carbohydrates And Its Derivatives	"492-62-6"
Com_147_neg	L-Pyroglutamic acid	C5H7NO3	Amino Acid And Derivatives	"98-79-3"
Com_148_neg	Lactobionic acid	C12H22O12	Carbohydrates And Its Derivatives	"96-82-2"
Com_149_neg	Citric acid	C6H8O7	Tca Cycle	"77-92-9"
Com_14_neg	Crepenynic acid	C18H30O2	Fatty Acyls	"2277-31-8"
Com_150_neg	Cytosine	C4H5N3O	Nucleotide And Its Derivates	"71-30-7"
Com_151_neg	cis-Aconitic acid	C6H6O6	Tca Cycle	"585-84-2"
Com_152_neg	CDP	C9H15N3O11P2	Nucleotide And Its Derivates	"63-38-7"
Com_153_neg	Thymidine 5'-diphosphate	C10H16N2O11P2	Nucleotide And Its Derivates
Com_154_neg	N-Acetylphenylalanine	C11H13NO3	Amino Acid And Derivatives	"2018-61-3"
Com_155_neg	N-Acetyl-D-glucosamine 6-phosphate	C8H16NO9P	Carbohydrates And Its Derivatives
Com_156_neg	D-Ribose 5-phosphate	C5H11O8P	Pentose phosphates	"3615-55-2"
Com_157_neg	Uridine 5'-monophosphate	C9H13N2O9P	Nucleotide And Its Derivates	"58-97-9"
Com_158_neg	Sibiricose A5	C22H30O14	Phenylpropanoids	"107912-97-0"
Com_159_neg	D-Glucopyranose	C6H12O6	Carbohydrates And Its Derivatives	"28905-12-6"
Com_15_neg	9,10,13-Trihydroxyoctadec-11-enoic acid	C18H34O5	Fatty Acyls	"29907-57-1"
Com_160_neg	D-Histidine	C6H9N3O2	Amino Acid And Derivatives	"351-50-8"
Com_161_neg	D-Glucarate	C6H10O8	Carbohydrates And Its Derivatives	"87-73-0"
Com_162_neg	D-Gluconic acid	C6H12O7	Carbohydrates And Its Derivatives	"526-95-4"
Com_163_neg	Aspartate	C4H7NO4	Amino Acid And Derivatives	"617-45-8"
Com_164_neg	Dl-Glutamic acid	C5H9NO4	Amino Acid And Derivatives	"617-65-2"
Com_165_neg	Dihydroxyacetone phosphate	C3H7O6P	Carbohydrates And Its Derivatives	"57-04-5"
Com_166_neg	D-Lactic acid	C3H6O3	Organic Acid And Its Derivatives	"10326-41-7"
Com_167_neg	DL-o-Tyrosine	C9H11NO3	Amino Acid And Derivatives	"2370-61-8"
Com_168_neg	alpha-Amino-beta-(3-indolyl)-propionic acid	C11H12N2O2	Amino Acid And Derivatives	"54-12-6"
Com_169_neg	N6-Benzyladenine	C12H11N5	Purines and purine derivatives	"1214-39-7"
Com_16_neg	D-Arabinono-1,4-lactone	C5H8O5	Carbohydrates And Its Derivatives	"2782-09-4"
Com_170_neg	D-Fructose-1,6-biphosphate	C6H14O12P2	Carbohydrates And Its Derivatives	"38099-82-0"
Com_171_neg	2,3-Dihydroxybenzoic acid	C7H6O4	Benzoic acids and derivatives	"303-38-8"
Com_172_neg	Aminomalonic acid	C3H5NO4	Amino Acid And Derivatives	"1068-84-4"
Com_173_neg	Methylophiopogonanone A	C19H18O6	Flavonoids	"74805-92-8"
Com_174_neg	Syringic acid O-glucoside		Flavonoids
Com_175_neg	N-p-Coumaroyl hydroxydehydroagmatine		Coumarins and derivatives
Com_176_neg	Di-O-methylquercetin	C17H14O7	Flavonoids
Com_177_neg	Salicylic acid O-glucoside	C13H16O8	Phytohormones	"10366-91-3"
Com_178_neg	3,4,5-Trimethoxycinnamic acid	C12H14O5	Organic Acid And Its Derivatives	"90-50-6"
Com_179_neg	Isovanillin	C8H8O3	Phenols And Its Derivatives	"621-59-0"
Com_17_neg	dATP	C10H16N5O12P3	Nucleotide And Its Derivates	"1927-31-7"
Com_180_neg	Raffinose	C18H32O16	Carbohydrates And Its Derivatives	"512-69-6"
Com_181_neg	p-Coumaric Acid	C9H8O3	Cinnamic acids and derivatives	"501-98-4"
Com_182_neg	3'-Hydroxyflavone	C15H10O3	Flavones and Flavonols	"577-85-5"
Com_183_neg	Vanillic acid	C8H8O4	Organic Acid And Its Derivatives	"121-34-6"
Com_184_neg	D-Glucose	C6H12O6	Carbohydrates And Its Derivatives	"50-99-7"
Com_185_neg	1,7-Dimethylxanthine	C7H8N4O2	Purines and purine derivatives	"611-59-6"
Com_186_neg	Hexadecanedioic acid	C16H30O4	Fatty Acyls	"505-54-4"
Com_187_neg	2,6-Dihydroxybenzoic acid	C7H6O4	Benzoic acids and derivatives	"303-07-1"
Com_188_neg	1,11-Undecanedicarboxylic acid	C13H24O4	Organic Acid And Its Derivatives	"505-52-2"
Com_189_neg	Shogaol	C17H24O3	Benzene and substituted derivatives	"555-66-8"
Com_18_neg	2-deoxyglucose-6-phosphate	C6H13O8P	Nucleotide And Its Derivates	"3573-50-0"
Com_190_neg	2'-Deoxyguanosine	C10H13N5O4	Nucleotide And Its Derivates	"961-07-9"
Com_191_neg	(-)-Jasmonoyl-L-isoleucine	C18H29NO4	Phytohormones	"120330-93-0"
Com_192_neg	9,10-EODE	C18H32O3	Fatty Acyls
Com_193_neg	Allysine	C6H11NO3	Amino Acid And Derivatives	"1962-83-0"
Com_194_neg	4-Hydroxyisoleucine	C6H13NO3	Amino Acid And Derivatives	"781658-23-9"
Com_195_neg	Pyridoxal 5-phosphate monohydrate	C8H12NO7P	Pyridines and derivatives	"41468-25-1"
Com_196_neg	D-Galactose	C6H12O6	Carbohydrates And Its Derivatives	"59-23-4"
Com_197_neg	Coniferin	C16H22O8	Carbohydrates And Its Derivatives	"531-29-3"
Com_198_neg	D-Ribose	C5H10O5	Carbohydrates And Its Derivatives	"50-69-1"
Com_199_neg	Afzelechin	C15H14O5	Flavonoids	"2545-00-8"
Com_19_neg	3-(2-Naphthyl)-D-Alanine	C13H13NO2	Amino Acid And Derivatives	"76985-09-6"
Com_1_neg	Choline bitartrate	C9H19NO7	Amines	"87-67-2"
Com_200_neg	GA7-1		Phytohormones
Com_201_neg	D-Xylose	C5H10O5	Carbohydrates And Its Derivatives	"58-86-6"
Com_202_neg	Fmoc-Ile-OH	C21H23NO4	Amino Acid And Derivatives	"71989-23-6"
Com_203_neg	Menadione	C11H10O5S	Vitamins	"130-37-0"
Com_204_neg	Flavin Adenine Dinucleotide	C27H33N9O15P2	Nucleotide And Its Derivates	"146-14-5"
Com_205_neg	D-Glutamic acid	C5H9NO4	Amino Acid And Derivatives	"6893-26-1"
Com_206_neg	6'-O-Feruloyl-D-sucrose	C22H30O14	Phenolic acids	"118230-77-6"
Com_207_neg	Capsianoside I	C32H52O14	Terpenoids	"121924-04-7"
Com_208_neg	13(S)-HODE;13(S)-Hydroxyoctadeca-9Z,11E-dienoic acid	C18H32O3	Fatty Acyls	"10219-69-9"
Com_209_neg	Creatine	C4H9N3O2	Amino Acid And Derivatives	"57-00-1"
Com_20_neg	N-Acetylglucosamine 1-phosphate	C8H16NO9P	Carbohydrates And Its Derivatives	"6866-69-9"
Com_210_neg	2-Deoxyribose 5'-phosphate	C5H11O7P	Nucleotide And Its Derivates
Com_211_neg	D-Galacturonic acid	C6H10O7	Carbohydrates And Its Derivatives	"685-73-4"
Com_212_neg	E-3,4,5'-Trihydroxy-3'-glucopyranosylstilbene	C20H22O9	Phenylpropanoids and polyketides	"29884-49-9"
Com_213_neg	12OHJA-Ile-1		Phytohormones
Com_214_neg	N-lactoyl-phenylalanine	C12H15NO4	Organic Acid And Its Derivatives
Com_215_neg	D-sedoheptulose-1-7-phosphate		Carbohydrates And Its Derivatives
Com_216_neg	D-threo-Isocitric acid	C6H8O7	Organic Acid And Its Derivatives	"6061-97-8"
Com_217_neg	9-KODE	C18H30O3	Fatty Acyls	"54232-59-6"
Com_218_neg	D-Glucose 6-phosphate	C6H13O9P	Carbohydrates And Its Derivatives	"56-73-5"
Com_219_neg	2-Deoxyribose 1-Phosphate	C5H11O7P	Nucleotide And Its Derivates	"17210-42-3"
Com_21_neg	5-Phosphoribosyl 1-pyrophosphate	C5H13O14P3	Pentose phosphates	"97-55-2"
Com_220_neg	phosphoribosyl pyrophosphate	C5H13O14P3	Pentose phosphates
Com_221_neg	Succinic anhydride	C4H4O3	Organic Acid And Its Derivatives	"108-30-5"
Com_222_neg	D-Tagatose	C6H12O6	Carbohydrates And Its Derivatives	"87-81-0"
Com_223_neg	Anhydroicaritin	C21H20O6	Flavonoids	"118525-40-9"
Com_224_neg	3-Phenylpropanoic acid	C9H10O2	Cinnamic acids and derivatives	"501-52-0"
Com_225_neg	N-Acetyl-L-glutamic acid	C7H11NO5	Amino Acid And Derivatives	"1188-37-0"
Com_226_neg	Cyclic AMP	C10H12N5O6P	Nucleotide And Its Derivates	"60-92-4"
Com_227_neg	Pseudouridine	C9H12N2O6	Nucleotide And Its Derivates	"1445-07-4"
Com_228_neg	Caffeic acid O-glucoside	C15H18O9	Cinnamic acids and derivatives
Com_229_neg	Indole-5-carboxylic acid	C9H7NO2	Indoles and derivatives	"1670-81-1"
Com_22_neg	ADP-ribose	C15H23N5O14P2	Nucleotide And Its Derivates	"20762-30-5"
Com_230_neg	Deoxycytidine	C9H13N3O4	Nucleotide And Its Derivates	"951-77-9"
Com_231_neg	sesamolin	C20H18O7	Organoheterocyclic compounds	"526-07-8"
Com_232_neg	1-O-beta-D-Glucopyranosyl sinapate	C17H22O10	Phenols And Its Derivatives
Com_233_neg	4'-Hydroxyacetophenone	C8H8O2	Ketones	"99-93-4"
Com_234_neg	UDP-D-glucose	C15H24N2O17P2	Nucleotide And Its Derivates	"133-89-1"
Com_235_neg	Tanshinlactone	C17H12O3	Steroids and steroid derivatives	"105351-70-0"
Com_236_neg	Gallic acid O-Hexoside		Benzoic acids and derivatives
Com_237_neg	Coniferylaldehyde	C10H10O3	Phenols And Its Derivatives	"20649-42-7"
Com_238_neg	Vitamin B1	C12H17ClN4OS	Vitamins	"59-43-8"
Com_239_neg	2-Aminoethanesulfonic acid	C2H7NO3S	Organic Acid And Its Derivatives	"107-35-7"
Com_23_neg	Hydroxycitric acid	C6H8O8	Organic Acid And Its Derivatives	"6205-14-7"
Com_240_neg	L-threo-3-Methylaspartate	C5H9NO4	Amino acids and derivatives	"6061-13-8"
Com_241_neg	2,2-Dimethylsuccinic acid	C6H10O4	Organic Acid And Its Derivatives	"597-43-3"
Com_242_neg	2-O-Caffeoylmalic acid	C13H12O8	Phenolic acids	"53755-04-7"
Com_243_neg	1-(4-Methoxyphenyl)-1-propanol	C10H14O2	Phenolic acids	"5349-60-0"
Com_244_neg	Eicosadienoic acid	C20H36O2	Fatty Acyls	"5598-38-9"
Com_245_neg	Eucommiol	C9H16O4	Terpenoids	"55930-44-4"
Com_246_neg	3-(2-Naphthyl)-L-alanine	C13H13NO2	Amino acids and derivatives	"58438-03-2"
Com_247_neg	2-Hydroxycinnamate	C9H8O3	Cinnamic acids and derivatives	"583-17-5"
Com_248_neg	Dimethylmalonic acid	C5H8O4	Organic Acid And Its Derivatives	"595-46-0"
Com_249_neg	1-O-Galloyl-D-glucose	C13H16O10	Tannins	"58511-73-2"
Com_24_neg	Phenprobamate	C10H13NO2	Amino Acid And Derivatives	"673-31-4"
Com_250_neg	Inositol	C6H12O6	Alcohols and polyols	"87-89-8"
Com_251_neg	Ethylparaben	C9H10O3	Benzene and substituted derivatives	"120-47-8"
Com_252_neg	Salicylic acid	C7H6O3	Phytohormones	"69-72-7"
Com_253_neg	GMP	C10H14N5O8P	Nucleotide And Its Derivates	"85-32-5"
Com_254_neg	Guanidinoethyl Sulfonate	C3H9N3O3S	Organic Acid And Its Derivatives	"543-18-0"
Com_255_neg	Oxalacetic acid	C4H4O5	Organic Acid And Its Derivatives	"328-42-7"
Com_256_neg	L-Fucose	C6H12O5	Carbohydrates And Its Derivatives	"2438-80-4"
Com_257_neg	(+)-Dihydrojasmonic acid	C12H20O3	Phytohormones	"76968-33-7"
Com_258_neg	L-Proline	C5H9NO2	Amino Acid And Derivatives	"147-85-3"
Com_259_neg	Ala-Gln	C8H15N3O4	Amino Acid And Derivatives	"39537-23-0"
Com_25_neg	p-Coumaric acid 4-O-hexoside		Cinnamic acids and derivatives
Com_260_neg	Thymidine	C10H14N2O5	Nucleotide And Its Derivates	"50-89-5"
Com_261_neg	Nicotinamide N-oxide	C6H6N2O2	Vitamins	"1986-81-8"
Com_262_neg	Chlorogenic acid methyl ester	C17H20O9	Alcohols and polyols	"29708-87-0"
Com_263_neg	Vitamin C	C6H8O6	Vitamins	"50-81-7"
Com_264_neg	Deoxyinosine	C10H12N4O4	Nucleotide And Its Derivates	"890-38-0"
Com_265_neg	2,6-Dihydroxypurine	C5H4N4O2	Nucleotide And Its Derivates	"69-89-6"
Com_266_neg	4-Methylvaleric Acid	C6H12O2	Organic Acid And Its Derivatives	"646-07-1"
Com_267_neg	3-Hydroxy-glabrol	C25H28O5	Flavonoids	"74148-41-7"
Com_268_neg	4-Hydroxy-2-Oxoglutaric Acid	C5H6O6	Organic Acid And Its Derivatives	"1187-99-1"
Com_269_neg	gamma,gamma-Dimethylallyl pyrophosphate	C5H12O7P2	Prenol lipids	"358-72-5"
Com_26_neg	Palmitaldehyde	C16H32O	Fatty Acyls	"629-80-1"
Com_270_neg	beta-D-Lactose	C12H22O11	Carbohydrates And Its Derivatives	"5965-66-2"
Com_271_neg	beta-Hydroxyisobutyrate	C4H8O3	Organic Acid And Its Derivatives	"2068-83-9"
Com_272_neg	4-Hydroxy-3-methoxyphenylglycol sulfate potassium salt	C9H11KO7S	Benzene and substituted derivatives	"71324-20-4"
Com_273_neg	L-Threonine	C4H9NO3	Amino Acid And Derivatives	"72-19-5"
Com_274_neg	L-Asparagine	C4H8N2O3	Amino Acid And Derivatives	"70-47-3"
Com_275_neg	L-Glutamine	C5H10N2O3	Amino Acid And Derivatives	"56-85-9"
Com_276_neg	D-Ribose 5-phophate	C5H11O8P	Organic Acid And Its Derivatives	"207671-46-3"
Com_277_neg	D-Xylulose 5-phosphate	C5H11O8P	Pentose phosphates	"4212-65-1"
Com_278_neg	L-Cysteinesulfinic acid	C3H7NO4S	Organic Acid And Its Derivatives	"1115-65-7"
Com_279_neg	Glutaric Acid	C5H8O4	Organic Acid And Its Derivatives	"110-94-1"
Com_27_neg	Allantoin	C4H6N4O3	Organoheterocyclic compounds	"97-59-6"
Com_280_neg	Linolelaidic Acid (C18:2N6T)	C18H32O2	Fatty Acyls	"506-21-8"
Com_281_neg	Hydroumbellic acid	C9H10O4	Phenylpropanoids and polyketides	"5631-68-5"
Com_282_neg	3-Dehydroshikimic acid	C7H8O5	Organic Acid And Its Derivatives	"2922-42-1"
Com_283_neg	10-Heptadecenoic Acid	C17H32O2	Fatty Acyls	"29743-97-3"
Com_284_neg	Fumaric Acid	C4H4O4	Tca Cycle	"110-17-8"
Com_285_neg	Cinene	C10H16	Terpenoids	"138-86-3"
Com_286_neg	5-Hydroxymethyluracil	C5H6N2O3	Pyrimidines and pyrimidine derivatives	"4433-40-3"
Com_287_neg	alpha-Ketoglutaric acid	C5H6O5	Tca Cycle	"328-50-7"
Com_288_neg	Citramalate	C5H8O5	Organic Acid And Its Derivatives	"2306-22-1"
Com_289_neg	UDP	C9H14N2O12P2	Nucleotide And Its Derivates	"58-98-0"
Com_28_neg	Sinapic acid-O-glucoside		Phenols And Its Derivatives
Com_290_neg	12,13-EODE	C18H32O3	Fatty Acyls
Com_291_neg	13-HPODE	C18H32O4	Fatty Acyls	"33964-75-9"
Com_292_neg	9(S)-HpOTrE	C18H30O4	Fatty Acyls	"111004-08-1"
Com_293_neg	13-HOTrE(r)	C18H30O3	Fatty Acyls	"74784-20-6"
Com_294_neg	Lauric Acid	C12H24O2	Fatty Acyls	"143-07-7"
Com_296_neg	DL-Panthenol	C9H19NO4	Fatty Acyls	"16485-10-2"
Com_297_neg	Ethylvanillin	C9H10O3	Carbonyl compounds	"121-32-4"
Com_298_neg	Pyridoxine 5'-phosphate	C8H12NO6P	Vitamins	"447-05-2"
Com_299_neg	Gingerglycolipid B	C33H58O14	Glycerolipids	"88168-90-5"
Com_29_neg	Trans,Trans-Muconic Acid	C6H6O4	Fatty Acyls	"3588-17-8"
Com_2_neg	L-Histidine	C6H9N3O2	Amino Acid And Derivatives	"71-00-1"
Com_300_neg	2-Acetylpyrazine	C6H6N2O	Carbonyl compounds	"22047-25-2"
Com_301_neg	L-Rhamnose	C6H12O5	Carbohydrates And Its Derivatives	"73-34-7"
Com_302_neg	N alpha-Acetyl-L-glutamine	C7H12N2O4	Amino Acid And Derivatives	"2490-97-3"
Com_303_neg	Isomaltulose	C12H22O11	Carbohydrates And Its Derivatives	"13718-94-0"
Com_304_neg	4-Methoxycinnamic acid	C10H10O3	Cinnamic acids and derivatives	"830-09-1"
Com_305_neg	Salidroside	C14H20O7	Glycosides	"10338-51-9"
Com_306_neg	9S-Hydroxy-10E,12Z-octadecadienoic acid	C18H32O3	Fatty Acyls	"15514-85-9"
Com_307_neg	(7S,8S)-DiHODE	C18H32O4	Fatty Acyls	"143288-65-7"
Com_308_neg	D-Xylonic acid	C5H10O6	Organic Acid And Its Derivatives	"526-91-0"
Com_309_neg	Pantetheine	C11H22N2O4S	Vitamins	"496-65-1"
Com_30_neg	Sulfosalicylic acid	C7H6O6S	Benzene and substituted derivatives	"97-05-2"
Com_310_neg	4-Ethylphenol	C8H10O	Benzene and substituted derivatives	"123-07-9"
Com_311_neg	D-Erythrose 4-phosphate	C4H9O7P	Carbohydrates And Its Derivatives	"585-18-2"
Com_312_neg	D-Fructose 1,6-bisphosphate	C6H14O12P2	Sugar Acids And Its Derivatives	"488-69-7"
Com_313_neg	Guanosine 5'-triphosphate	C10H16N5O14P3	Nucleotide And Its Derivates	"86-01-1"
Com_314_neg	Lactic acid	C3H6O3	Organic Acid And Its Derivatives	"50-21-5"
Com_315_neg	6-Phosphogluconic acid	C6H13O10P	Carbohydrates And Its Derivatives	"921-62-0"
Com_316_neg	2,5-Dihydroxybenzoic acid	C7H6O4	Benzoic acids and derivatives	"490-79-9"
Com_317_neg	D-Arabinose 5-phosphate	C5H11O8P	Pentose phosphates	"13137-52-5"
Com_318_neg	dUMP	C9H13N2O8P	Nucleotide And Its Derivates	"964-26-1"
Com_319_neg	Deoxyribose 5-Phosphate	C5H11O7P	Pentose phosphates	"102916-66-5"
Com_31_neg	Ajugol	C15H24O9	Terpenoids	"52949-83-4"
Com_320_neg	Licoagroside D	C22H24O10	Alcohols and polyols	"464196-55-2"
Com_321_neg	Erucic acid	C22H42O2	Fatty Acyls	"112-86-7"
Com_322_neg	D-Galactonic acid	C6H12O7	Organic Acid And Its Derivatives	"13382-27-9"
Com_323_neg	Isovanillic acid	C8H8O4	Benzoic acids and derivatives	"645-08-9"
Com_324_neg	Hydroferulic acid	C10H12O4	Phenylpropanoids and polyketides	"1135-23-5"
Com_325_neg	Fructose	C6H12O6	Carbohydrates And Its Derivatives	"57-48-7"
Com_326_neg	Galactinol	C12H22O11	Carbohydrates And Its Derivatives
Com_327_neg	Ribulose-5-phosphate	C5H11O8P	Carbohydrates And Its Derivatives
Com_328_neg	Sucrose	C12H22O11	Carbohydrates And Its Derivatives	"57-50-1"
Com_329_neg	O-Phospho-L-serine	C3H8NO6P	Amino Acid And Derivatives	"407-41-0"
Com_32_neg	Lawsone	C10H6O3	Benzene and substituted derivatives	"83-72-7"
Com_330_neg	D-Glucose 1-phosphate	C6H13O9P	Carbohydrates And Its Derivatives
Com_331_neg	Phosphoenolpyruvic acid	C3H5O6P	Organic Acid And Its Derivatives
Com_332_neg	D-Erythronolactone	C4H6O4	Lactones	"15667-21-7"
Com_333_neg	Catalpol	C15H22O10	Terpenoids	"2415-24-9"
Com_334_neg	L(-)-Malic acid	C4H6O5	Tca Cycle	"636-61-3"
Com_335_neg	S-Methylglutathione	C11H19N3O6S	Amino Acid And Derivatives	"2922-56-7"
Com_336_neg	4-Hydroxy-3-methoxycinnamic acid	C10H10O4	Cinnamic acids and derivatives	"537-98-4"
Com_337_neg	Tricin 5-O-rutinoside		Flavonoids
Com_338_neg	N-[(-)-Jasmonoyl]-(L)-Isoleucine	C18H29NO4	Phytohormones
Com_339_neg	3-N-Methyl-L-histidine	C7H11N3O2	Amino Acid And Derivatives	"368-16-1"
Com_33_neg	Methyl 4-hydroxycinnamate	C10H10O3	Phenylpropanoids	"19367-38-5"
Com_340_neg	1,5-Anhydro-D-glucitol	C6H12O5	Alcohols and polyols	"154-58-5"
Com_341_neg	5-oxoproline	C5H7NO3	Amino Acid And Derivatives	"149-87-1"
Com_342_neg	Cedrol	C15H26O	Terpenoids	"77-53-2"
Com_343_neg	Maltose	C12H22O11	Carbohydrates And Its Derivatives	"69-79-4"
Com_344_neg	p-Coumaric acid-4-O-glucoside	C15H18O8	Phenolic acids	"117405-48-8"
Com_345_neg	Lumichrome	C12H10N4O2	Alkaloids and derivatives	"1086-80-2"
Com_346_neg	Guanidineacetic acid	C3H7N3O2	Amino Acid And Derivatives	"352-97-6"
Com_347_neg	4'-Hydroxypropiophenone	C9H10O2	Ketones	"70-70-2"
Com_348_neg	Nerolidol	C15H26O	Terpenoids	"7212-44-4"
Com_349_neg	Ferulic acid methyl ester	C11H12O4	Cinnamic acids and derivatives	"2309-07-1"
Com_34_neg	Ureidoisobutyric acid	C5H10N2O3	Organic Acid And Its Derivatives	"2905-86-4"
Com_350_neg	Bisdemethoxycurcumin	C19H16O4	Phenylpropanoids and polyketides	"33171-05-0"
Com_351_neg	N-Acetyl-L-Tryptophan	C13H14N2O3	Amino acids and derivatives	"1218-34-4"
Com_352_neg	Isomangiferolic acid	C30H48O3	Terpenoids	"13878-92-7"
Com_353_neg	2,6-Dimethyl-7-octene-2,3,6-triol	C10H20O3	Alcohols and polyols	"73815-21-1"
Com_354_neg	L-Citramalic acid	C5H8O5	Organic Acid And Its Derivatives	"6236-09-5"
Com_355_neg	12(13)-EpOME	C18H32O3	Fatty Acyls	"6799-85-5"
Com_356_neg	Sebacic acid	C10H18O4	Organic Acid And Its Derivatives	"111-20-6"
Com_357_neg	3,4-Dihydroxyphenylacetic acid	C8H8O4	Benzoic acids and derivatives	"102-32-9"
Com_358_neg	2-Methylpentanedioic acid	C6H10O4	Organic Acid And Its Derivatives	"617-62-9"
Com_359_neg	Dulcitol	C6H14O6	Carbohydrates And Its Derivatives	"608-66-2"
Com_35_neg	Adenylosuccinic acid	C14H18N5O11P	Organic Acid And Its Derivatives	"19046-78-7"
Com_360_neg	Quinic acid	C7H12O6	Alcohols and polyols	"77-95-2"
Com_361_pos	L-Alanyl-L-leucine	C9H18N2O3	Amino Acid And Derivatives	"3303-34-2"
Com_362_pos	L-Saccharopine	C11H20N2O6	Amino Acid And Derivatives	"997-68-2"
Com_363_pos	L-Methionine sulfone	C5H11NO4S	Amino Acid And Derivatives	"7314-32-1"
Com_364_pos	L-Methionine Methyl Ester	C6H14ClNO2S	Amino Acid And Derivatives	"2491-18-1"
Com_365_pos	L-Cysteine-glutathione gisulfide	C13H22N4O8S2	Amino Acid And Derivatives	"13081-14-6"
Com_366_pos	L-Cystathionine	C7H14N2O4S	Amino Acid And Derivatives	"56-88-2"
Com_367_pos	L-Canavanine	C5H12N4O3	Amino Acid And Derivatives	"543-38-4"
Com_368_pos	Swainsonine	C8H15NO3	Alkaloids and derivatives	"72741-87-8"
Com_369_pos	Threonyl carbamoyl adenosine	C15H20N6O8	Nucleotide And Its Derivates
Com_36_neg	N-Acetyl-Dl-serine	C5H9NO4	Amino Acid And Derivatives	"97-14-3"
Com_370_pos	TBHQ	C10H14O2	Benzene and substituted derivatives	"1948-33-0"
Com_371_pos	N', N''-DiFeruloylagamtine-N-arabinoside		Amines
Com_372_pos	N', N''-Caffeoyl, feruloylputrescine		Amines
Com_373_pos	N',N'',N'''-Tri-p-cinnamoylagmatine		Amines
Com_374_pos	N', N''-Dicaffeoylputrescine		Amines
Com_375_pos	N',N'',N'''-Di-p-hydroxybenxoyl, feruloylagmatine		Amines
Com_376_pos	Putrescine	C4H12N2	Amines	"110-60-1"
Com_377_pos	1,5-Diaminopentane	C5H14N2	Amines	"462-94-2"
Com_378_pos	Phthalic anhydride	C8H4O3	Organoheterocyclic compounds	"85-44-9"
Com_379_pos	Maleic acid	C4H4O4	Organic Acid And Its Derivatives	"110-16-7"
Com_37_neg	LysoPE 16:0 (2n isomer)	C21H44NO7P	Phospholipid
Com_380_pos	Dibutyl phthalate	C16H22O4	Benzoic acids and derivatives	"84-74-2"
Com_381_pos	Chrysoeriol 7-O-rutinoside	C28H32O15	Flavonoids
Com_382_pos	Serotonin	C10H12N2O	Indoles and derivatives	"50-67-9"
Com_383_pos	Sarcosine	C3H7NO2	Amino Acid And Derivatives	"107-97-1"
Com_384_pos	Spermidine	C7H19N3	Amines	"124-20-9"
Com_385_pos	S-Methyl-5'-thioadenosine	C11H15N5O3S	Nucleotide And Its Derivates
Com_386_pos	R-Aminobutyrate	C4H9NO2	Organic Acid And Its Derivatives	"3775-73-3"
Com_387_pos	Purine	C5H4N4	Purines and purine derivatives	"120-73-0"
Com_388_pos	S-Adenosyl-methionine	C22H30N6O8S2	Nucleotide And Its Derivates	"17176-17-9"
Com_389_pos	Vitamin B2	C17H20N4O6	Vitamins	"83-88-5"
Com_38_neg	Mannitol	C6H14O6	Carbohydrates And Its Derivatives	"69-65-8"
Com_390_pos	Nε,Nε,Nε-trimethyllysine	C9H20N2O2	Amino Acid And Derivatives	"19253-88-4"
Com_391_pos	Bornyl acetate	C12H20O2	Phenols And Its Derivatives	"76-49-3"
Com_392_pos	3,4',5-Trimethoxy-trans-stilbene	C17H18O3	Ethers	"22255-22-7"
Com_393_pos	3-[(Carboxycarbonyl)amino]-L-alanine	C5H8N2O5	Organic Acid And Its Derivatives	"5302-45-4"
Com_394_pos	Arenobufagin	C24H32O6	Steroids and steroid derivatives	"464-74-4"
Com_395_pos	Adenosine 5'-Diphosphate	C10H15N5O10P2	Nucleotide And Its Derivates	"58-64-0"
Com_396_pos	Aspartic Acid	C4H7NO4	Amino Acid And Derivatives	"6899-03-2"
Com_397_pos	Ala-gly	C5H10N2O3	Amino Acid And Derivatives	"687-69-4"
Com_398_pos	Allopurinol	C5H4N4O	Nucleotide And Its Derivates	"315-30-0"
Com_399_pos	Gly-Phe	C11H14N2O3	Amino Acid And Derivatives	"3321-03-7"
Com_39_neg	Shikimic Acid	C7H10O5	Alcohols and polyols	"138-59-0"
Com_3_neg	O-Acetylserine	C5H9NO4	Amino Acid And Derivatives	"5147-00-2"
Com_400_pos	Gly-Tyr	C11H14N2O4	Amino Acid And Derivatives	"658-79-7"
Com_401_pos	glutathione disulfide	C20H32N6O12S2	Amino Acid And Derivatives	"27025-41-8"
Com_402_pos	Histidine	C6H9N3O2	Amino Acid And Derivatives	"4998-57-6"
Com_403_pos	Homocysteic acid	C4H9NO5S	Amino Acid And Derivatives	"1001-13-4"
Com_404_pos	Homoserine	C4H9NO3	Amino Acid And Derivatives	"1927-25-9"
Com_405_pos	d-(+)-chiro-inositol	C6H12O6	Alcohols and polyols	"643-12-9"
Com_406_pos	Isomaltose	C12H22O11	Carbohydrates And Its Derivatives	"499-40-1"
Com_407_pos	Citronellyl acetate	C12H22O2	Fatty Acyls	"150-84-5"
Com_408_pos	Geranyl acetate	C12H20O2	Fatty Acyls	"105-87-3"
Com_409_pos	6-Paradol	C17H26O3	Benzene and substituted derivatives	"27113-22-0"
Com_40_neg	D-2-Hydroxyisocaproate	C6H12O3	Fatty Acyls	"20312-37-2"
Com_410_pos	Muramic acid	C9H17NO7	Sugar Acids And Its Derivatives	"1114-41-6"
Com_411_pos	N-(9H-Purin-6-ylcarbamoyl)threonine	C10H12N6O4	Nucleotide And Its Derivates
Com_412_pos	N',N'',N'''-Di-p-coumaroyl, p-hydroxybenxoylagmatine		Amines
Com_413_pos	C-pentosyl-apeignin O-feruloylhexoside	C36H36O17	Flavonoids
Com_414_pos	D-Panthenol	C9H19NO4	Fatty Acyls	"81-13-0"
Com_415_pos	Nε-(1-Carboxymethyl)-L-lysine	C8H16N2O4	Amino Acid And Derivatives	"5746-04-3"
Com_416_pos	N-Methyl-a-aminoisobutyric acid	C5H11NO2	Amino Acid And Derivatives	"2566-34-9"
Com_417_pos	N-Methyl-L-arginine hydrochloride	C7H17ClN4O2	Amino Acid And Derivatives	"156706-47-7"
Com_418_pos	Oleoylethanolamide	C20H39NO2	Amines	"111-58-0"
Com_419_pos	Menaquinone	C31H40O2	Vitamins	"11032-49-8"
Com_41_neg	Maltotetraose	C24H42O21	Carbohydrates And Its Derivatives	"34612-38-9"
Com_420_pos	Verbenalin	C17H24O10	Terpenoids	"548-37-8"
Com_421_pos	Xanthosine	C10H12N4O6	Nucleotide And Its Derivates	"146-80-5"
Com_422_pos	Pyridoxamine	C8H12N2O2	Pyridines and derivatives	"85-87-0"
Com_423_pos	Diisobutyl phthalate	C16H22O4	Benzoic acids and derivatives	"84-69-5"
Com_424_pos	1,4-dihydro-1-Methyl-4-oxo-3-pyridinecarboxamide	C7H8N2O2	Pyridines and derivatives	"769-49-3"
Com_425_pos	Coumaroyl choline		Coumarins and derivatives
Com_426_pos	Melezitose	C18H32O16	Carbohydrates And Its Derivatives	"597-12-6"
Com_427_pos	Indole-3-carboxylic acid	C9H7NO2	Indoles and derivatives	"771-50-6"
Com_428_pos	Ademetionine	C15H22N6O5S	Amino Acid And Derivatives	"29908-03-0"
Com_429_pos	N-acetylglycine	C4H7NO3	Amino Acid And Derivatives	"543-24-8"
Com_42_neg	Calceolarioside B	C23H26O11	Phenylpropanoids	"105471-98-5"
Com_430_pos	7-methylguanine	C6H7N5O	Purines and purine derivatives	"578-76-7"
Com_431_pos	Asp-glu	C9H14N2O7	Amino Acid And Derivatives	"6157-06-8"
Com_432_pos	L-Hydroxylysine	C6H14N2O3	Amino Acid And Derivatives	"1190-94-9"
Com_433_pos	Dl-3-Hydroxynorvaline	C5H11NO3	Amino Acid And Derivatives	"2280-42-4"
Com_434_pos	D-Homocysteine	C4H9NO2S	Amino Acid And Derivatives	"454-28-4"
Com_435_pos	Deoxyadenosine	C10H13N5O3	Nucleotide And Its Derivates	"958-09-8"
Com_436_pos	Cycloleucine	C6H11NO2	Amino Acid And Derivatives	"52-52-8"
Com_437_pos	beta-Caryophyllene	C15H24	Terpenoids	"87-44-5"
Com_438_pos	2-Pyrrolidinone	C4H7NO	Organoheterocyclic compounds	"616-45-5"
Com_439_pos	Terpinyl Acetate	C12H20O2	Terpenoids	"80-26-2"
Com_43_neg	Delphinidin chloride	C15H11ClO7	Anthocyanins	"528-53-0"
Com_440_pos	Lipoamide	C8H15NOS2	Organoheterocyclic compounds	"940-69-2"
Com_441_pos	Betaine	C5H11NO2	Alkaloids and derivatives	"107-43-7"
Com_442_pos	5-Methyluridine	C10H14N2O6	Nucleotide And Its Derivates	"1463-10-1"
Com_443_pos	Biotin	C10H16N2O3S	Vitamins	"58-85-5"
Com_444_pos	Histamine	C5H9N3	Amines	"51-45-6"
Com_445_pos	N-Acetylputrescine	C6H14N2O	Amino Acid And Derivatives	"18233-70-0"
Com_446_pos	N-Acetyl-L-valine	C7H13NO3	Amino Acid And Derivatives	"96-81-1"
Com_447_pos	N-Acetyl-5-hydroxytryptamine	C12H14N2O2	Amino Acid And Derivatives	"1210-83-9"
Com_448_pos	N8-Acetylspermidine	C9H23Cl2N3O	Organic Acid And Its Derivatives	"34450-15-2"
Com_449_pos	N1-Acetylspermine	C12H28N4O	Amines	"25593-72-0"
Com_44_neg	Apigenin	C15H10O5	Flavones and Flavonols	"520-36-5"
Com_450_pos	Tetraethylammonium fluoride	C8H20FN	Pyrimidines and pyrimidine derivatives	"665-46-3"
Com_451_pos	6-Aminohexanoic acid	C6H13NO2	Amino Acid And Derivatives	"1319-82-0"
Com_452_pos	5'-Deoxy-5'-(Methylthio)Adenosine	C11H15N5O3S	Nucleotide And Its Derivates	"2457-80-9"
Com_453_pos	Sibutramine	C17H26ClN	Benzene and substituted derivatives	"106650-56-0"
Com_454_pos	Apigenin C-pentoside	C20H18O9	Flavonoids
Com_455_pos	Ambroxane	C16H28O	Ethers	"6790-58-5"
Com_456_pos	8-Chlro-1-tetrahydronorharmanone	C11H9ClN2O	Indoles and derivatives	"5565-76-4"
Com_457_pos	Indole-3-acetic acid	C10H9NO2	Phytohormones	"87-51-4"
Com_458_pos	Azelaic acid	C9H16O4	Organic Acid And Its Derivatives	"123-99-9"
Com_459_pos	N',N",N"'-p-coumaroyl-cinnamoyl-caffeoyl spermidine		Phenolamides
Com_45_neg	Ptaquiloside	C20H30O8	Terpenoids	"87625-62-5"
Com_460_pos	N-p-Coumaroyl spermidine	C16H25N3O2	Coumarins and derivatives
Com_461_pos	Agmatine	C5H14N4	Amines	"306-60-5"
Com_462_pos	N'-p-Coumaroyl agmatine		Cinnamic acids and derivatives
Com_463_pos	N-p-Coumaroyl agmatine	C14H20N4O2	Cinnamic acids and derivatives
Com_464_pos	LysoPC 16:2	C24H46NO7P	Phospholipid
Com_465_pos	Cinnamoyl tyramine	C17H17NO2	Amino Acid And Derivatives
Com_466_pos	Histidinol	C6H11N3O	Amines	"4836-52-6"
Com_467_pos	Tricin 7-O-acetylglucoside		Flavonoids
Com_468_pos	Deoxynojirimycin	C6H13NO4	Organoheterocyclic compounds	"19130-96-2"
Com_469_pos	delta-Tridecalactone	C13H24O2	Fatty Acyls	"7370-92-5"
Com_46_neg	Riboflavin-5'-monophosphate	C17H21N4O9P	Phenols And Its Derivatives	"146-17-8"
Com_470_pos	Caffeic aldehyde	C9H8O3	Phenylpropanoids and polyketides
Com_471_pos	MAG (18:2)	C21H38O4	Glycerolipids
Com_472_pos	DGMG (18:2)	C33H58O14	Glycerolipids
Com_473_pos	LysoPC 16:1	C24H48NO7P	Phospholipid
Com_474_pos	Dl-Alanyl-glycine	C5H10N2O3	Amino Acid And Derivatives	"1188-01-8"
Com_475_pos	Dl-Dihydrosphingosine	C18H39NO2	Amines	"3102-56-5"
Com_476_pos	Dl-Indole-3-lactic acid	C11H11NO3	Indoles and derivatives	"832-97-3"
Com_477_pos	DL-Leucine	C6H13NO2	Amino Acid And Derivatives	"328-39-2"
Com_478_pos	Dl-Norleucine	C6H13NO2	Amino Acid And Derivatives	"616-06-8"
Com_479_pos	Proline	C5H9NO2	Amino Acid And Derivatives	"609-36-9"
Com_47_neg	Sakuranetin	C16H14O5	Flavanones	"2957-21-3"
Com_480_pos	Valine	C5H11NO2	Amino Acid And Derivatives	"516-06-3"
Com_482_pos	Glutamine	C5H10N2O3	Amino Acid And Derivatives	"585-21-7"
Com_483_pos	Triethyl citrate	C12H20O7	Organic Acid And Its Derivatives	"77-93-0"
Com_484_pos	L-Glycyl-L-phenylalanine	C11H14N2O3	Amino acids and derivatives	"721-66-4"
Com_485_pos	(-)-Sparteine	C15H26N2	Alkaloids and derivatives	"90-39-1"
Com_486_pos	Cyclen	C8H20N4	Amines	"294-90-6"
Com_487_pos	Longifolene	C15H24	Terpenoids	"475-20-7"
Com_488_pos	N', N''-DiFeruloylspermidine	C27H35N3O6	Phenolamides
Com_489_pos	N', N''-p-Coumaroyl, p-cinnamoylcadaverine		Amines
Com_48_neg	3-Hydroxybutyrate	C4H8O3	Organic Acid And Its Derivatives	"300-85-6"
Com_490_pos	N', N''-p-hydroxybenxoyl,sinapoylcadaverine		Amines
Com_491_pos	S-ribosyl-L-homocysteine	C9H17NO6S	Amino Acid And Derivatives
Com_492_pos	1-Methylhistidine	C7H11N3O2	Amino Acid And Derivatives	"332-80-9"
Com_493_pos	gamma-Glutamylglutamic acid	C10H16N2O7	Amino Acid And Derivatives	"1116-22-9"
Com_494_pos	4-D-Hydroxysphinganine	C18H39NO3	Amines	"554-62-1"
Com_495_pos	Trimethyllysine	C9H21N2O2	Amino Acid And Derivatives	"66989-56-8"
Com_496_pos	L-Tryptophan	C11H12N2O2	Amino Acid And Derivatives	"73-22-3"
Com_497_pos	Pipecolic acid	C6H11NO2	Amino Acid And Derivatives	"535-75-1"
Com_498_pos	L-Pipecolate	C6H11NO2	Amino Acid And Derivatives	"3105-95-1"
Com_499_pos	Glutathione	C10H17N3O6S	Amino Acid And Derivatives	"70-18-8"
Com_49_neg	3-Hydroxyanthranilic Acid	C7H7NO3	Benzoic acids and derivatives	"548-93-6"
Com_4_neg	3-Methyladipic acid	C7H12O4	Fatty Acyls	"3058-01-3"
Com_500_pos	5-Sulfanyl-1-pentanesulfonamide	C5H13NO2S2	Amines
Com_501_pos	4-Pyridoxate	C8H9NO4	Pyridines and derivatives	"82-82-6"
Com_502_pos	Syringetin 3-O-hexoside		Flavonoids
Com_503_pos	C-hexosyl-luteolin O-hexosyl-O-pentoside		Flavonoids
Com_504_pos	O-Phosphocholine	C5H15ClNO4P	Cholines	"107-73-3"
Com_505_pos	Pyridoxine O-glucoside	C14H21NO8	Vitamins
Com_506_pos	Benzamide	C7H7NO	Benzene and substituted derivatives	"55-21-0"
Com_507_pos	N-Feruloyl spermidine		Cinnamic acids and derivatives
Com_508_pos	N-Caffeoyl putrescine	C13H18N2O3	Cinnamic acids and derivatives	"29554-26-5"
Com_509_pos	O-Feruloyl 4-hydroxylcoumarin	C19H14O6	Cinnamic acids and derivatives
Com_50_neg	Lysope 14:0	C19H40NO7P	Phospholipid
Com_510_pos	Aminopurine	C5H5N5	Purines and purine derivatives
Com_511_pos	2-Aminoadipic acid	C6H11NO4	Amino Acid And Derivatives	"1118-90-7"
Com_512_pos	Aspartic acid di-O-glucoside		Amino Acid And Derivatives
Com_513_pos	Glucosamine sulfate	C6H15NO9S	Carbohydrates And Its Derivatives	"29031-19-4"
Com_514_pos	Trigonelline	C7H7NO2	Alkaloids and derivatives	"535-83-1"
Com_515_pos	N alpha-Acetyl-L-Arginine	C8H16N4O3	Amino Acid And Derivatives	"155-84-0"
Com_516_pos	N-p-Cinnamoylagmatine		Cinnamic acids and derivatives
Com_517_pos	N-Sinapoylagmatine	C16H24N4O4	Phenolamides
Com_518_pos	5-Methylcytosine	C5H7N3O	Nucleotide And Its Derivates	"554-01-8"
Com_519_pos	Glycyl-L-leucine	C8H16N2O3	Amino Acid And Derivatives	"869-19-2"
Com_51_neg	Lysope 16:0	C21H44NO7P	Phospholipid	"53862-35-4"
Com_520_pos	L-Alanine	C3H7NO2	Amino Acid And Derivatives	"56-41-7"
Com_521_pos	L-aspartic Acid	C4H7NO4	Amino Acid And Derivatives	"56-84-8"
Com_522_pos	DL-Citrulline	C6H13N3O3	Amino Acid And Derivatives	"627-77-0"
Com_523_pos	beta-Nicotinamide Mononucleotide	C11H15N2O8P	Nucleotide And Its Derivates	"1094-61-7"
Com_524_pos	L-Hydroxyproline	C5H9NO3	Amino Acid And Derivatives	"51-35-4"
Com_525_pos	D-Proline	C5H9NO2	Amino Acid And Derivatives	"344-25-2"
Com_526_pos	L-arginine	C6H14N4O2	Amino Acid And Derivatives	"74-79-3"
Com_527_pos	Isohyperoside	C21H20O12	Flavones and Flavonols	"35589-21-0"
Com_528_pos	L-Alanyl-L-Phenylalanine	C12H16N2O3	Amino acids and derivatives	"3061-90-3"
Com_529_pos	5-Aminoimidazole ribonucleotide	C8H14N3O7P	Nucleotide And Its Derivates	"25635-88-5"
Com_52_neg	Lysope 18:1	C23H46NO7P	Phospholipid
Com_530_pos	Isomangiferin	C19H18O11	Xanthone	"24699-16-9"
Com_531_pos	HBOA	C8H7NO3	Organoheterocyclic compounds	"23520-34-5"
Com_532_pos	Cyclo(Tyr-Ala)	C12H14N2O3	Amino acids and derivatives	"21754-26-7"
Com_533_pos	10-Formyl-THF	C20H23N7O7	Organoheterocyclic compounds	"2800-34-2"
Com_534_pos	Cinnamic Acid	C9H8O2	Cinnamic acids and derivatives	"621-82-9"
Com_535_pos	14,15-Dehydrocrepenynic acid	C18H28O2	Fatty Acyls	"4154-44-3"
Com_536_pos	Diethanolamine	C4H11NO2	Amines	"111-42-2"
Com_537_pos	16-Hydroxy-hexadecanoic acid	C32H62O5	Fatty Acyls	"871333-53-8"
Com_538_pos	Diosgenin	C27H42O3	Terpene	"512-04-9"
Com_539_pos	DIMBOA glucoside	C15H19NO10	Carbohydrates And Its Derivatives	"18607-79-9"
Com_53_neg	Lysops 22:6	C28H44NO9P	Phospholipid
Com_540_pos	O-Feruloyl coumarin		Cinnamic acids and derivatives
Com_541_pos	N-Caffeoyl agmatine		Cinnamic acids and derivatives
Com_542_pos	3-Carbamyl-1-Methylpyridinium Chloride	C7H9ClN2O	Pyridines and derivatives	"1005-24-9"
Com_543_pos	4,6-Dihydroxyquinoline O-hexoside		Quinolines and derivatives
Com_544_pos	4-Hydroxy-6-methylquinoline-3-carboxylic acid	C11H9NO3	Quinolines and derivatives	"35973-18-3"
Com_545_pos	2-Phenylethyl glucosinolate	C15H21NO9S2	Carbohydrates And Its Derivatives	"499-30-9"
Com_546_pos	Pyridoxine	C8H11NO3	Vitamins	"65-23-6"
Com_547_pos	4-Methyl-5-thiazoleethanol	C6H9NOS	Organoheterocyclic compounds	"137-00-8"
Com_548_pos	Feruloyltyramine	C18H19NO4	Cinnamic acids and derivatives	"66648-43-9"
Com_549_pos	C-hexosyl-chrysoeriol O-rutinoside		Flavonoids
Com_54_neg	N-Acetylalanine	C5H9NO3	Amino Acid And Derivatives	"97-69-8"
Com_550_pos	LysoPC 18:3	C26H48NO7P	Phospholipid
Com_551_pos	LysoPC 18:2	C26H50NO7P	Phospholipid
Com_552_pos	beta-Alanine methyl ester hydrochloride	C4H10ClNO2	Amino Acid And Derivatives	"3196-73-4"
Com_553_pos	Adenine	C5H5N5	Purines and purine derivatives	"73-24-5"
Com_554_pos	Tanshinone II B	C19H18O4	Quinones	"17397-93-2"
Com_555_pos	Curcumenol	C15H22O2	Terpenoids	"19431-84-6"
Com_556_pos	Allicin	C6H10OS2	Organic Acid And Its Derivatives	"539-86-6"
Com_557_pos	Nicotinic acid-hexoside		Carbohydrates And Its Derivatives
Com_558_pos	N-Feruloylspermidine derivative		Phenolamides
Com_559_pos	N-Hydroxy-L-tryptophan	C11H12N2O3	Amino Acid And Derivatives	"87843-31-0"
Com_55_neg	Anthraquinone-2-carboxylic Acid	C15H8O4	Anthracenes	"117-78-2"
Com_560_pos	N-Feruloylcadaverine		Phenolamides
Com_561_pos	N-Feruloylspermidine	C17H27N3O3	Phenolamides
Com_562_pos	N-Feruloylagmatine	C15H21N4O3	Phenolamides
Com_563_pos	Glycine	C2H5NO2	Amino Acid And Derivatives	"56-40-6"
Com_564_pos	4-Aminobutyric acid	C4H9NO2	Amino Acid And Derivatives	"56-12-2"
Com_565_pos	N-Acetylneuraminic acid	C11H19NO9	Sugar Acids And Its Derivatives	"131-48-6"
Com_566_pos	isoleucine	C6H13NO2	Amino Acid And Derivatives	"73-32-5"
Com_567_pos	D-glutamine	C5H10N2O3	Amino Acid And Derivatives	"5959-95-5"
Com_568_pos	L-Citrulline	C6H13N3O3	Amino Acid And Derivatives	"372-75-8"
Com_569_pos	L-Leucine	C6H13NO2	Amino Acid And Derivatives	"61-90-5"
Com_56_neg	Kuwanon A	C25H24O6	Flavonoids	"62949-77-3"
Com_570_pos	L-Ornithine	C5H12N2O2	Amino Acid And Derivatives	"70-26-8"
Com_571_pos	6-Deoxyfagomine	C6H13NO2	Alkaloids and derivatives	"197449-09-5"
Com_572_pos	(S)-2-Phenyloxirane	C8H8O	Benzene and substituted derivatives	"20780-54-5"
Com_573_pos	Zarzissine	C5H5N5	Organoheterocyclic compounds	"160568-14-9"
Com_574_pos	Beta 1-Tomatine	C45H75NO17	Alkaloids and derivatives	"17406-46-1"
Com_575_pos	5,7-Dihydroxy-3',4',5'-trimethoxyflavone	C18H16O7	Flavonoids	"18103-42-9"
Com_576_pos	N-Acetyl-D-galactosamine	C8H15NO6	Carbohydrates And Its Derivatives	"1811-31-0"
Com_577_pos	D-Proline betaine	C7H14NO2+	Amino acids and derivatives	"1195-94-4"
Com_578_pos	4-Hydroxymandelonitrile	C8H7NO2	Phenols And Its Derivatives	"13093-65-7"
Com_579_pos	Calystegine A3	C7H13NO3	Alkaloids and derivatives	"131580-36-4"
Com_57_neg	Kinetin 9-riboside	C15H17N5O5	Anthocyanins	"4338-47-0"
Com_580_pos	Acetaminophen	C8H9NO2	Phenols And Its Derivatives	"103-90-2"
Com_581_pos	Benzamidine	C7H8N2	Benzene and substituted derivatives	"618-39-3"
Com_582_pos	Chalcone	C15H12O	Flavonoids	"94-41-7"
Com_583_pos	Syringetin 7-O-hexoside		Flavones and Flavonols
Com_584_pos	Syringetin 5-O-hexoside		Flavones and Flavonols
Com_585_pos	Selgin O-hexosyl-O-hexoside		Flavonoids
Com_586_pos	N-Sinapoyl agmatine		Phenols And Its Derivatives
Com_587_pos	2-Methyladenosine	C11H15N5O4	Nucleotide And Its Derivates	"16526-56-0"
Com_588_pos	3,7-Dimethoxykaempferol-C-glucoside	C23H24O11	Flavonoids
Com_589_pos	2'-Deoxycytidine	C9H13N3O4	Nucleotide And Its Derivates	"207121-53-7"
Com_58_neg	Isocitrate	C6H8O7	Organic Acid And Its Derivatives	"320-77-4"
Com_590_pos	3’,4’,5’-Tricetin 5-O-hexoside	C24H26O12	Flavonoids
Com_591_pos	p-Coumaroyl-2-hydroxyputrescine	C13H18N2O3	Cinnamic acids and derivatives
Com_592_pos	Phellodenol H	C17H20O9	Coumarins and derivatives
Com_593_pos	Punicic acid	C18H30O2	Fatty Acyls	"544-72-9"
Com_594_pos	trans-zeatin N-glucoside	C16H23N5O6	Phytohormones
Com_595_pos	LysoPC 16:2 (2n isomer)	C24H46NO7P	Phospholipid
Com_596_pos	LysoPC 18:3 (2n isomer)	C26H48NO7P	Phospholipid
Com_597_pos	LysoPC 18:1 (2n isomer)	C26H52NO7P	Phospholipid
Com_598_pos	LysoPC 18:1	C26H52NO7P	Phospholipid
Com_599_pos	LysoPC 18:2 (2n isomer)	C26H50NO7P	Phospholipid
Com_59_neg	Inosine diphosphate	C10H14N4O11P2	Nucleotide And Its Derivates	"86-04-4"
Com_5_neg	L-Gulono-1,4-lactone	C6H10O6	Sugar Acids And Its Derivatives	"1128-23-0"
Com_600_pos	LysoPE 18:2 (2n isomer)	C23H44NO7P	Phospholipid
Com_601_pos	D-Serine	C3H7NO3	Amino Acid And Derivatives	"312-84-5"
Com_602_pos	L-Leucyl-L-alanine	C9H18N2O3	Amino Acid And Derivatives	"7298-84-2"
Com_603_pos	Xylitol	C5H12O5	Carbohydrates And Its Derivatives	"87-99-0"
Com_604_pos	Dicoumarol	C19H12O6	Coumarins and derivatives	"66-76-2"
Com_605_pos	Protostemonine	C25H31NO6	Alkaloids and derivatives	"27495-40-5"
Com_606_pos	L-Dihydroorotic acid	C5H6N2O4	Amino Acid And Derivatives	"5988-19-2"
Com_607_pos	beta-Alanine	C3H7NO2	Amino Acid And Derivatives	"107-95-9"
Com_608_pos	pterosin A	C15H20O3	Terpenoids	"35910-16-8"
Com_609_pos	D-Threonine	C4H9NO3	Amino Acid And Derivatives	"632-20-2"
Com_60_neg	Melibiose	C12H22O11	Carbohydrates And Its Derivatives	"585-99-9"
Com_610_pos	Nicotinamide	C6H6N2O	Vitamins	"98-92-0"
Com_611_pos	Hypoxanthine	C5H4N4O	Purines and purine derivatives	"68-94-0"
Com_612_pos	D-Phenylalanine	C9H11NO2	Amino Acid And Derivatives	"673-06-3"
Com_613_pos	Nicotinic Acid	C6H5NO2	Vitamins	"59-67-6"
Com_614_pos	D-2-Aminobutyric acid	C4H9NO2	Organic Acid And Its Derivatives	"2623-91-8"
Com_615_pos	DL-Norvaline	C5H11NO2	Amino Acid And Derivatives	"760-78-1"
Com_616_pos	2-Amino-4-(methylthio)butyric acid	C5H11NO2S	Amino Acid And Derivatives	"59-51-8"
Com_617_pos	L-serine	C3H7NO3	Amino Acid And Derivatives	"56-45-1"
Com_618_pos	L-2-Aminoadipic acid	C6H11NO4	Amino acids and derivatives	"542-32-5"
Com_619_pos	2-alpha-Linolenoyl-glycerol	C21H36O4	Glycerolipids	"55268-58-1"
Com_61_neg	D-Panthotenate	C9H17NO5	Amino Acid And Derivatives	"79-83-4"
Com_620_pos	Turanose	C12H21O11Na	Carbohydrates And Its Derivatives	"547-25-1"
Com_621_pos	Acetylcholine	C7H16NO2	Cholines	"60-31-1"
Com_622_pos	L-Leucyl-L-phenylalanine	C15H22N2O3	Amino acids and derivatives	"56217-82-4"
Com_623_pos	Beta 2-Solanine	C39H63NO11	Alkaloids and derivatives	"61877-94-9"
Com_624_pos	Elemol	C15H26O	Terpenoids	"639-99-6"
Com_625_pos	2-Aminoisobutyric acid	C4H9NO2	Amino acids and derivatives	"62-57-7"
Com_626_pos	N-(2-Hydroxyethyl)iminodiacetic acid	C6H11NO5	Organic Acid And Its Derivatives	"93-62-9"
Com_627_pos	Methional	C4H8OS	Carbonyl compounds	"3268-49-3"
Com_629_pos	Lycoperodine	C12H12N2O2	Indoles and derivatives	"42438-90-4"
Com_62_neg	Phosphoenolpyruvate	C3H5O6P	Organic Acid And Its Derivatives	"138-08-9"
Com_630_pos	L-Valine	C5H11NO2	Amino Acid And Derivatives	"72-18-4"
Com_631_pos	2,6-Diaminooimelic Acid	C7H14N2O4	Organic Acid And Its Derivatives	"583-93-7"
Com_632_pos	iP9G	C16H23N5O5	Phytohormones	"83087-94-9"
Com_633_pos	Auramine O	C17H21N3	Amines	"2465-27-2"
Com_634_pos	Spermine	C10H26N4	Polyamine	"71-44-3"
Com_635_pos	Phenylacetylglutamine	C13H16N2O4	Amino Acid And Derivatives	"28047-15-6"
Com_636_pos	Coumalic acid	C6H4O4	Organic Acid And Its Derivatives	"500-05-0"
Com_637_pos	Octadecadien-6-ynoic acid	C18H28O2	Fatty Acyls
Com_638_pos	Phellodensin F	C26H30O10	Flavanones
Com_639_pos	iP7G		Phytohormones
Com_63_neg	Myristoleic acid	C14H26O2	Fatty Acyls	"544-64-9"
Com_640_pos	Lysine butyrate	C10H22N2O4	Amino Acid And Derivatives	"80407-71-2"
Com_641_pos	Feruloylputrescine	C14H20N2O3	Cinnamic acids and derivatives	"501-13-3"
Com_642_pos	N'-Feruloyl putrescine	C14H20N2O3	Phenolamides
Com_643_pos	Artemisinin	C15H22O5	Terpenoids	"63968-64-9"
Com_644_pos	Uridine	C9H12N2O6	Nucleotide And Its Derivates	"58-96-8"
Com_645_pos	Cytidine	C9H13N3O5	Nucleotide And Its Derivates	"65-46-3"
Com_646_pos	Alanine	C3H7NO2	Amino Acid And Derivatives	"338-69-2"
Com_647_pos	Alnustone	C19H18O	Phenylpropanoids and polyketides	"33457-62-4"
Com_648_pos	Glycyl-L-valine	C7H14N2O3	Amino Acid And Derivatives	"1963-21-9"
Com_649_pos	Nepsilon-Acetyl-L-lysine	C8H16N2O3	Amino Acid And Derivatives	"692-04-6"
Com_64_neg	Bisulfurous Acid	C11H8O2	Quinones	"58-27-5"
Com_650_pos	N-Methylsarcosine	C4H9NO2	Amino Acid And Derivatives	"1118-68-9"
Com_651_pos	3-Amino-2-methylpropanoic acid	C4H9NO2	Amino Acid And Derivatives	"144-90-1"
Com_652_pos	H-Gly-Pro-OH	C7H12N2O3	Amino Acid And Derivatives	"704-15-4"
Com_653_pos	L-Glutamic acid	C5H9NO4	Amino Acid And Derivatives	"56-86-0"
Com_654_pos	H-Abu-OH	C4H9NO2	Amino Acid And Derivatives	"1492-24-6"
Com_655_pos	Anise oil	C14H18O3	Benzene and substituted derivatives	"8007-70-3"
Com_656_pos	Nortanshinone	C17H12O4	Quinones	"97399-70-7"
Com_657_pos	Dopamine	C8H11NO2	Phenols And Its Derivatives	"51-61-6"
Com_658_pos	Gallacetophenone	C8H8O4	Ketones	"528-21-2"
Com_659_pos	Isofraxetin	C10H8O5	Coumarins and derivatives	"50656-75-2"
Com_65_neg	Diallyl sulfide	C6H10S	Organosulfur compounds	"592-88-1"
Com_660_pos	Gamma-Solanine	C33H53NO6	Alkaloids and derivatives	"511-37-5"
Com_661_pos	N6-(2-Hydroxyethyl)adenosine	C12H17N5O5	Nucleotide And Its Derivates	"4338-48-1"
Com_662_pos	Demissidine	C27H45NO	Alkaloids and derivatives	"474-08-8"
Com_663_pos	N-Methyl-Trans-4-Hydroxy-L-Proline	C6H11NO3	Amino acids and derivatives	"4252-82-8"
Com_664_pos	2,6-Dimethoxybenzoquinone	C8H8O4	Quinones	"530-55-2"
Com_665_pos	Erucamide	C22H43NO	Fatty Acyls	"112-84-5"
Com_666_pos	1-Hexadecanol	C16H34O	Fatty Acyls	"36653-82-4"
Com_667_pos	1-Monopalmitin	C19H38O4	Fatty Acyls	"19670-51-0"
Com_668_pos	Hypoxanthine-9-beta-D-Arabinofuranoside	C10H12N4O5	Nucleotide And Its Derivates	"7013-16-3"
Com_669_pos	Indole-3-acetamide	C10H10N2O	Indoles and derivatives	"879-37-8"
Com_66_neg	Cinnamyl acetate	C11H12O2	Benzene and substituted derivatives	"103-54-8"
Com_670_pos	Indole-3-Carboxaldehyde	C9H7NO	Indoles and derivatives	"487-89-8"
Com_671_pos	dUDP	C9H14N2O11P2	Nucleotide And Its Derivates	"4208-67-7"
Com_672_pos	(-)-Carvone	C10H14O	Terpenoids	"6485-40-1"
Com_673_pos	Luteolin-4'-O-glucoside	C21H20O11	Flavonoids	"6920-38-3"
Com_674_pos	2-Methylcinnamic acid	C10H10O2	Cinnamic acids and derivatives	"2373-76-4"
Com_675_pos	trans-beta-Ionone	C13H20O	Terpenoids	"79-77-6"
Com_676_pos	alpha-Ionone	C13H20O	Terpenoids	"127-41-3"
Com_677_pos	Solanidine	C27H43NO	Steroids and steroid derivatives	"80-78-4"
Com_678_pos	Sorbic acid	C6H8O2	Fatty Acyls	"110-44-1"
Com_679_pos	Kukoamine A	C28H42N4O6	Phenolamine	"75288-96-9"
Com_67_neg	(-)-alpha-Pinene	C10H16	Terpenoids	"7785-26-4"
Com_680_pos	Phenylethanolamine	C8H11NO	Amines	"7568-93-6"
Com_681_pos	1-Methylpiperidine-2-carboxylic acid	C7H13NO2	Amino acids and derivatives	"7730-87-2"
Com_682_pos	N-Acetyl-D-mannosamine	C8H15NO6	Carbohydrates And Its Derivatives	"7772-94-3"
Com_683_pos	N-Feruloyl-3-methoxytyramine	C19H21NO5	Phenolamine	"78510-19-7"
Com_684_pos	N-p-Coumaroylputrescine	C13H18N2O2	Cinnamic acids and derivatives
Com_685_pos	N-Feruloylputrescine	C14H20N2O3	Cinnamic acids and derivatives
Com_686_pos	N-Caffeoylputrescine	C13H18N2O3	Cinnamic acids and derivatives
Com_687_pos	MAG (18:3)	C21H36O4	Glycerolipids
Com_688_pos	LysoPC 20:4	C28H50NO7P	Phospholipid
Com_689_pos	LysoPC 15:0	C23H48NO7P	Phospholipid
Com_68_neg	Acetyl tryptophan	C13H14N2O3	Amino Acid And Derivatives	"2280-01-5"
Com_690_pos	MAG (18:1)	C21H40O4	Glycerolipids
Com_691_pos	MGMG (18:2)	C27H48O9	Glycerolipids
Com_692_pos	Octadeca-11E,13E,15Z-trienoic acid	C18H30O2	Fatty Acyls	"25575-00-2"
Com_693_pos	LysoPC 10:0	C18H38NO7P	Phospholipid
Com_694_pos	Cocamidopropyl betaine	C19H38N2O3	Alkaloids and derivatives	"86438-79-1"
Com_695_pos	Gramine	C11H14N2	Alkaloids and derivatives	"87-52-5"
Com_696_pos	Podophyllotoxin	C22H22O8	Lignans	"518-28-5"
Com_697_pos	S-(5'-Adenosyl)-L-methionine	C15H22N6O5S	Amino Acid And Derivatives
Com_698_pos	Petunidin 3-O-glucoside	C22H23O12	Anthocyanins	"71991-88-3"
Com_699_pos	Angelol K	C20H24O7	Coumarins and derivatives	"169736-93-0"
Com_69_neg	Sibiricose A6	C23H32O15	Phenylpropanoids	"241125-75-7"
Com_6_neg	Isoschaftoside	C26H28O14	Flavones and Flavonols	"52012-29-0"
Com_700_pos	Angelol A	C20H24O7	Coumarins and derivatives	"19625-17-3"
Com_701_pos	Paeonol	C9H10O3	Ketones	"552-41-0"
Com_702_pos	trans-3-Hydroxy-L-proline	C5H9NO3	Amino Acid And Derivatives	"4298-08-2"
Com_703_pos	Val-Ser	C8H16N2O4	Amino Acid And Derivatives	"13588-94-8"
Com_704_pos	alpha-Keto-gamma-(methylthio)butyric acid	C5H8O3S	Organic Acid And Its Derivatives	"583-92-6"
Com_705_pos	4-Acetamidobutyric Acid	C6H11NO3	Amino Acid And Derivatives	"3025-96-5"
Com_706_pos	Gentiobiose	C12H22O11	Carbohydrates And Its Derivatives	"554-91-6"
Com_707_pos	trans-3,5-Dimethoxy-4-hydroxycinnamaldehyde	C11H12O4	Phenols And Its Derivatives	"4206-58-0"
Com_708_pos	Orotic acid	C5H4N2O4	Vitamins	"65-86-1"
Com_709_pos	Glucosamine	C6H13NO5	Carbohydrates And Its Derivatives	"3416-24-8"
Com_70_neg	Dihydroartemisinic acid	C15H24O2	Terpenoids	"85031-59-0"
Com_710_pos	Stachydrine	C7H13NO2	Amino Acid And Derivatives	"471-87-4"
Com_711_pos	Vanillactic acid	C10H12O5	Phenylpropanoids and polyketides	"2475-56-1"
Com_712_pos	tZROG	C21H31N5O10	Phytohormones	"62512-97-4"
Com_713_pos	Tyramine	C8H11NO	Benzene and substituted derivatives	"51-67-2"
Com_714_pos	Tuberonic acid hexoside	C18H28O9	Carbohydrates And Its Derivatives
Com_715_pos	5-O-Caffeoylshikimic acid	C16H16O8	Cinnamic acids and derivatives	"180981-12-8"
Com_716_pos	LysoPC 16:0 (2n isomer)	C24H50NO7P	Phospholipid
Com_717_pos	LysoPC 14:0 (2n isomer)	C22H46NO7P	Phospholipid
Com_718_pos	LysoPC 18:0	C26H54NO7P	Phospholipid
Com_719_pos	5-Aminovaleric acid	C5H11NO2	Amino Acid And Derivatives	"660-88-8"
Com_71_neg	N-Acetyl-L-methionine	C7H13NO3S	Amino Acid And Derivatives	"65-82-7"
Com_720_pos	Asp-phe	C13H16N2O5	Amino Acid And Derivatives	"13433-09-5"
Com_721_pos	6-Aminocaproic acid	C6H13NO2	Fatty Acyls	"60-32-2"
Com_722_pos	2-Phenylethylamine	C8H11N	Amines	"64-04-0"
Com_723_pos	Asarinin	C20H18O6	Phenylpropanoids	"133-04-0"
Com_724_pos	Oxidized glutathione	C20H32N6O12S2	Amino Acid And Derivatives	"121-24-4"
Com_725_pos	Glu-Glu	C10H14N2O7	Amino Acid And Derivatives	"3929-61-1"
Com_726_pos	GDP-L-fucose	C16H25N5O15P2	Nucleotide And Its Derivates	"15839-70-0"
Com_727_pos	Hydroxytomatidine	C27H45NO3	Alkaloids and derivatives
Com_728_pos	DL-Glutamine	C5H10N2O3	Amino Acid And Derivatives	"6899-04-3"
Com_729_pos	VitaMin U	C6H14ClNO2S	Vitamins	"3493-12-7"
Com_72_neg	Octanedioic acid	C8H14O4	Organic Acid And Its Derivatives	"505-48-6"
Com_730_pos	L-lysine	C6H14N2O2	Amino Acid And Derivatives	"56-87-1"
Com_731_pos	Thiamine	C12H17N4OS+	Vitamins	"70-16-6"
Com_732_pos	Phe-Phe	C18H20N2O3	Amino Acid And Derivatives	"2577-40-4"
Com_733_pos	beta-Nicotyrine	C10H10N2	Alkaloids and derivatives	"487-19-4"
Com_734_pos	delta-Hexanolactone	C6H10O2	Lactones	"823-22-3"
Com_735_pos	Hordatine A	C28H38N8O4	Benzene and substituted derivatives	"7073-64-5"
Com_736_pos	LysoPC 19:0	C27H56NO7P	Phospholipid	"108273-88-7"
Com_737_pos	Scopine	C8H13NO2	Organoheterocyclic compounds	"498-45-3"
Com_738_pos	Linoleic acid	C18H32O2	Fatty Acyls	"60-33-3"
Com_739_pos	Viscumamide	C30H55N5O5	Amino Acid And Derivatives
Com_73_neg	Indole-2-carboxylic acid	C9H7NO2	Indoles and derivatives	"1477-50-5"
Com_740_pos	Xanthurenic acid	C10H7NO4	Quinolines and derivatives	"59-00-7"
Com_741_pos	Xanthurenic acid O-hexoside	C16H17NO9	Nucleotide And Its Derivates
Com_742_pos	LPC(1-acyl 18:1)	C26H52NO7P	Phospholipid
Com_743_pos	LPC(1-acyl 18:2)	C26H50NO7P	Phospholipid
Com_744_pos	LPC(1-acyl 16:1)	C24H48NO7P	Phospholipid
Com_745_pos	LPC(1-acyl 16:2)	C24H46NO7P	Phospholipid
Com_746_pos	LPC(1-acyl 16:0)	C24H50NO7P	Phospholipid
Com_747_pos	Limocitrin O-hexoside	C23H24O13	Flavonoids
Com_748_pos	L-Homocystine	C8H16N2O4S2	Amino Acid And Derivatives	"626-72-2"
Com_749_pos	Imidazole-4-acetate	C5H6N2O2	Organoheterocyclic compounds	"645-65-8"
Com_74_neg	Tartaric acid	C4H6O6	Organic Acid And Its Derivatives	"87-69-4"
Com_750_pos	D-Threose	C4H8O4	Carbohydrates And Its Derivatives
Com_751_pos	Apo-13-zeaxanthinone	C18H26O2	Ketones
Com_752_pos	Arabidopyl ketoadipic acid	C15H14O9	Organic Acid And Its Derivatives
Com_753_pos	B Eupalinolide	C24H30O9	Terpenoids	"877822-40-7"
Com_754_pos	Arabidopyl shikimic acid	C16H16O9	Alcohols and polyols
Com_755_pos	(-)-Borneol	C10H18O	Terpenoids	"464-45-9"
Com_756_pos	Diethyl glutarate	C9H16O4	Fatty Acyls	"818-38-2"
Com_757_pos	Geraniol	C10H18O	Terpenoids	"106-24-1"
Com_758_pos	Methyl linolenate	C19H32O2	Fatty Acyls	"301-00-8"
Com_759_pos	Methyl linoleate	C19H34O2	Fatty Acyls	"112-63-0"
Com_75_neg	Terephthalic acid	C8H6O4	Benzoic acids and derivatives	"100-21-0"
Com_760_pos	SDMA	C8H18N4O2	Amino Acid And Derivatives	"30344-00-4"
Com_761_pos	IAA-Asp	C14H14N2O5	Phytohormones
Com_762_pos	IAA-Glu	C15H16N2O5	Phytohormones
Com_763_pos	Inosine-5'-monophosphate	C10H13N4O8P	Nucleotide And Its Derivates	"21214-07-3"
Com_764_pos	Ixoside	C16H20O11	Terpene
Com_765_pos	Tryptamine	C10H12N2	Indoles and derivatives	"61-54-1"
Com_766_pos	5-Aminolevulinic acid	C5H9NO3	Carbohydrates And Its Derivatives	"106-60-5"
Com_767_pos	Isoferulic Acid	C10H10O4	Cinnamic acids and derivatives	"537-73-5"
Com_768_pos	(+)-Tetrandrine	C38H42N2O6	Alkaloids and derivatives	"518-34-3"
Com_769_pos	6-Hydroxy-4-methylcoumarin	C10H8O3	Coumarins and derivatives	"2373-31-1"
Com_76_neg	Luteolin	C15H10O6	Flavones and Flavonols	"491-70-3"
Com_770_pos	Palmitoylethanolamide	C18H37NO2	Organic Acid And Its Derivatives	"544-31-0"
Com_771_pos	Polygodial	C15H22O2	Terpene	"6754-20-7"
Com_772_pos	p-Nitroaniline	C6H6N2O2	Benzene and substituted derivatives	"100-01-6"
Com_773_pos	1,2-Benzenedicarboxylic acid	C8H6O4	Benzoic acids and derivatives	"88-99-3"
Com_774_pos	Phe-Pro	C14H18N2O3	Amino Acid And Derivatives	"7669-65-0"
Com_775_pos	p-Coumaraldehyde	C9H8O2	Phenylpropanoids and polyketides	"2538-87-6"
Com_776_pos	(+-)-Baclofen	C10H12ClNO2	Amino Acid And Derivatives	"66514-99-6"
Com_777_pos	Pyridoxine di-O-hexoside		Vitamins
Com_778_pos	N-Hydroxyl-tryptamine	C10H12N2O	Amino Acid And Derivatives	"4761-34-6"
Com_779_pos	8-C-hexosyl chrysoeriol O-hexoside		Flavonoids
Com_77_neg	Ferulic Acid	C10H10O4	Polyphenol	"1135-24-6"
Com_780_pos	Tricin O-glycerol		Flavonoids
Com_781_pos	Azoxystrobin acid		Ethers
Com_782_pos	Costunolide	C15H20O2	Terpenoids	"553-21-9"
Com_783_pos	thiamine phosphate	C12H18ClN4O4PS	Nucleotide And Its Derivates	"532-40-1"
Com_785_pos	Lappaconitine	C32H44N2O8	Terpenoids	"32854-75-4"
Com_786_pos	LysoPC 20:2	C28H54NO7P	Phospholipid
Com_787_pos	gamma-Glu-Leu	C11H20N2O5	Amino Acid And Derivatives	"2566-39-4"
Com_788_pos	methylLuteolin C-hexoside	C22H22O11	Flavonoids
Com_789_pos	2'-O-methyladenosine	C11H15N5O4	Nucleotide And Its Derivates	"2140-79-6"
Com_78_neg	Adipic acid	C6H10O4	Organic Acid And Its Derivatives	"124-04-9"
Com_790_pos	N-Acetyl-L-leucine	C8H15NO3	Amino Acid And Derivatives	"1188-21-2"
Com_791_pos	2-Phenylglycine	C8H9NO2	Amino Acid And Derivatives	"2835-06-5"
Com_792_pos	N-Acetyltryptamine	C12H14N2O	Amino Acid And Derivatives	"1016-47-3"
Com_793_pos	N-Acetyl-Dl-glutamic acid	C7H11NO5	Amino Acid And Derivatives	"5817-08-3"
Com_794_pos	N6-Succinyl Adenosine	C14H17N5O8	Nucleotide And Its Derivates	"4542-23-8"
Com_795_pos	N-Acetyl-L-histidine	C8H11N3O3	Amino Acid And Derivatives	"2497-02-1"
Com_796_pos	2-Hydroxy-6-Aminopurine	C5H5N5O	Purines and purine derivatives	"3373-53-3"
Com_797_pos	Quinone	C6H4O2	Carbonyl compounds	"106-51-4"
Com_798_pos	Guanosine monophosphate	C10H14N5O8P	Nucleotide And Its Derivates
Com_799_pos	Lactucin	C15H16O5	Lactones	"1891-29-8"
Com_79_neg	2-Oxoadipic acid	C6H8O5	Organic Acid And Its Derivatives	"3184-35-8"
Com_7_neg	Trehalose 6-phosphate	C12H23O14P	Carbohydrates And Its Derivatives	"4484-88-2"
Com_800_pos	DL-threitol	C4H10O4	Sugar alcohols	"6968-16-7"
Com_801_pos	Enterodiol	C18H22O4	Lignans	"80226-00-2"
Com_802_pos	Methionine sulfoxide	C5H11NO3S	Amino Acid And Derivatives	"62697-73-8"
Com_803_pos	(5-L-Glutamyl)-L-amino acid	C8H14N2O5	Amino Acid And Derivatives	"5875-41-2"
Com_804_pos	Picolinic acid	C6H5NO2	Pyridines and derivatives	"98-98-6"
Com_805_pos	Isonicotinic acid	C6H5NO2	Vitamins	"55-22-1"
Com_806_pos	D-Arabitol	C5H12O5	Sugar Alcohols	"488-82-4"
Com_807_pos	5-Methylcytidine	C10H15N3O5	Nucleotide And Its Derivates	"2140-61-6"
Com_808_pos	6-Hydroxynicotinic acid	C6H5NO3	Pyridines and derivatives	"5006-66-6"
Com_809_pos	Docosanoic acid	C22H44O2	Fatty Acyls	"112-85-6"
Com_80_neg	Sorbitol 6-phosphate	C6H15O9P	Carbohydrates And Its Derivatives	"20479-58-7"
Com_810_pos	DL-threo-beta-Methylaspartic acid	C5H9NO4	Amino Acid And Derivatives
Com_811_pos	D-Sorbitol	C6H14O6	Sugar Alcohols	"50-70-4"
Com_812_pos	Dl-2-Aminooctanoic Acid	C8H17NO2	Amino Acid And Derivatives	"644-90-6"
Com_813_pos	Prim-O-glucosylcimifugin	C22H28O11	Carbohydrates And Its Derivatives	"80681-45-4"
Com_814_pos	Osalmide	C13H11NO3	Benzene and substituted derivatives	"526-18-1"
Com_815_pos	S-Methyl-L-cysteine	C4H9NO2S	Amino Acid And Derivatives	"1187-84-4"
Com_816_pos	Tomatidenol	C27H43NO2	Steroids and steroid derivatives	"546-40-7"
Com_817_pos	dCMP	C9H14N3O7P	Nucleotide And Its Derivates	"1032-65-1"
Com_818_pos	8-Hydroxy-2-Deoxyguanosine	C10H13N5O5	Nucleotide And Its Derivates	"88847-89-6"
Com_819_pos	2-Deoxy-D-galactose	C6H12O5	Carbohydrates And Its Derivatives	"1949-89-9"
Com_81_neg	dADP	C10H15N5O9P2	Nucleotide And Its Derivates	"2793-06-8"
Com_820_pos	2'-Deoxyguanosine-5'-monophosphate	C10H14N5O7P	Nucleotide And Its Derivates	"312693-67-7"
Com_821_pos	1-Methylguanosine	C11H15N5O5	Nucleotide And Its Derivates	"2140-65-0"
Com_822_pos	O-Acetyl-L-homoserine	C6H11NO4	Amino Acid And Derivatives	"250736-84-6"
Com_823_pos	Oleamide	C18H35NO	Fatty Acyls	"301-02-0"
Com_824_pos	N-Lauryldiethanolamine	C16H35NO2	Amines	"1541-67-9"
Com_825_pos	Nicotianamine	C12H21N3O6	Amino Acid And Derivatives	"34441-14-0"
Com_826_pos	Nicotinate ribonucleoside	C11H13NO6	Carbohydrates And Its Derivatives	"17720-18-2"
Com_827_pos	N-Feruloyltyramine	C18H19NO4	Phenols And Its Derivatives	"65646-26-6"
Com_828_pos	NG,NG-Dimethyl-L-arginine	C8H20Cl2N4O2	Amino Acid And Derivatives	"220805-22-1"
Com_829_pos	N-Feruloylserotonin	C20H20N2O4	Phenolamides	"68573-23-9"
Com_82_neg	p-Hydroxy-cinnamic acid	C9H8O3	Cinnamic acids and derivatives	"7400-08-0"
Com_830_pos	Methylguanidine	C2H7N3	Amines	"471-29-4"
Com_831_pos	Albiflorin	C23H28O11	Terpenoids	"39011-90-0"
Com_832_pos	Ferulic acid O-hexoside	C16H20O9	Cinnamic acids and derivatives
Com_833_pos	Adenosine	C10H13N5O4	Nucleotide And Its Derivates	"58-61-7"
Com_834_pos	Muscone	C16H30O	Carbonyl compounds	"541-91-3"
Com_835_pos	Neocnidilide	C12H18O2	Organoheterocyclic compounds	"4567-33-3"
Com_836_pos	Neotuberostemonine	C22H33NO4	Alkaloids and derivatives	"143120-46-1"
Com_837_pos	Nerol	C10H18O	Terpenoids	"106-25-2"
Com_838_pos	D-Asparagine	C4H8N2O3	Amino Acid And Derivatives	"2058-58-4"
Com_839_pos	sn-Glycero-3-phosphocholine	C8H20NO6P	Glycerophospholipids	"28319-77-9"
Com_83_neg	N-Acetylornithine	C7H14N2O3	Amino Acid And Derivatives	"6205-08-9"
Com_840_pos	Nardosinone	C15H22O3	Terpenoids	"23720-80-1"
Com_841_pos	6-hydroxy-7,8-dimethoxycoumarin	C11H10O5	Coumarins and derivatives
Com_842_pos	D-Myo-inositol 4-monophosohate	C6H13O9P	Organic Acid And Its Derivatives	"46495-39-0"
Com_843_pos	Adenosine5-phosphosulfate	C10H13N5NaO10PS	Nucleotide And Its Derivates	"102029-95-8"
Com_844_pos	Lysopc 14:0	C22H46NO7P	Phospholipid	"20559-16-4"
Com_845_pos	Lysine	C6H14N2O2	Amino Acid And Derivatives	"70-54-2"
Com_846_pos	Melatonin	C13H16N2O2	Indoles and derivatives	"73-31-4"
Com_847_pos	Gly-Tyr-Ala	C14H19N3O5	Amino Acid And Derivatives	"112898-27-8"
Com_848_pos	Rhodomyrtone	C26H34O6	Organoheterocyclic compounds
Com_849_pos	Selgin C-hexoside	C22H22O12	Flavonoids
Com_84_neg	H-HoArg-OH	C7H16N4O2	Amino Acid And Derivatives	"156-86-5"
Com_850_pos	Selgin 5-O-hexoside	C22H22O12	Flavonoids
Com_851_pos	methylQuercetin O-hexoside		Flavonoids
Com_852_pos	methylChrysoeriol 5-O-hexoside	C23H24O11	Flavonoids
Com_853_pos	2-Methoxyhexadecanoate	C17H34O2	Fatty Acyls	"112-39-0"
Com_854_pos	Methyl heptadecanoate	C18H36O2	Fatty Acyls	"1731-92-6"
Com_855_pos	D-beta-Homophenylalanine	C10H13NO2	Amino Acid And Derivatives	"131270-08-1"
Com_856_pos	D-Ala-D-Ala	C6H12N2O3	Amino Acid And Derivatives	"923-16-0"
Com_857_pos	D-(+)-Octopine	C9H18N4O4	Amino Acid And Derivatives	"34522-32-2"
Com_858_pos	Obacunone	C26H30O7	Terpenoids	"751-03-1"
Com_859_pos	1-Methyladenine	C6H7N5	Purines and purine derivatives	"5142-22-3"
Com_85_neg	D-Glucuronic acid	C6H10O7	Carbohydrates And Its Derivatives	"6556-12-3"
Com_860_pos	1-Linoleoyl-Rac-Glycerol	C21H38O4	Fatty Acyls	"2277-28-3"
Com_861_pos	1-Decanoyl-2-hydroxy-sn-glycero-3-phosphocholine		Cholines
Com_862_pos	Leucine	C6H13NO2	Amino Acid And Derivatives	"26782-71-8"
Com_863_pos	vasicine	C11H12N2O	Alkaloids and derivatives	"6159-55-3"
Com_864_pos	Isotanshinone IIA	C19H18O3	Quinones	"20958-15-0"
Com_865_pos	Neocryptotanshinone	C19H22O4	Quinones	"109664-02-0"
Com_866_pos	1-Aminocyclopropanecarboxylic acid	C4H7NO2	Phytohormones	"22059-21-8"
Com_867_pos	Homocysteine	C4H9NO2S	Amino Acid And Derivatives	"454-29-5"
Com_868_pos	L-Methionine	C5H11NO2S	Amino Acid And Derivatives	"63-68-3"
Com_869_pos	Alpha-Linolenic acid	C18H30O2	Fatty Acyls	"463-40-1"
Com_86_neg	Ureidosuccinic acid	C5H8N2O5	Amino Acid And Derivatives	"923-37-5"
Com_870_pos	Spermidine derivative	C8H21N3O6	Amines
Com_871_pos	S-Sulfo-L-cysteine	C3H7NO5S2	Amino Acid And Derivatives	"1637-71-4"
Com_872_pos	Selgin C-hexoside derivative		Flavonoids
Com_873_pos	Sinapoyl O-hexoside	C17H22O10	Phenols And Its Derivatives
Com_874_pos	methylApigenin C-hexoside	C22H22O10	Flavonoids
Com_875_pos	LPC(1-acyl 18:3)	C26H48NO7P	Phospholipid
Com_876_pos	Malachite green	C23H25ClN2	Benzene and substituted derivatives	"569-64-2"
Com_877_pos	di-C,C-hexosyl-apigenin derivative	C27H30O15	Flavonoids
Com_878_pos	di-C,C-pentosyl-apigenin	C25H26O13	Flavonoids
Com_879_pos	Denin	C33H56O14	Steroids and steroid derivatives
Com_87_neg	L-Lactic acid	C3H6O3	Organic Acid And Its Derivatives	"79-33-4"
Com_880_pos	(-)-N-[3',4'-Dihydroxy-(E)-cinnamoyl]-L-glutamic acid	C14H15N1O7	Amino Acid And Derivatives	"860295-23-4"
Com_881_pos	(-)-Norepinephrine N-hexoside	C14H21NO8	Glycosides
Com_882_pos	(+)-epipinoresinol-4-O-beta-D-glucoside	C26H32O11	Lignans	"74983-66-7"
Com_883_pos	1,3-Dimethyluric Acid	C7H8N4O3	Organic Acid And Its Derivatives	"944-73-0"
Com_884_pos	Maltitol	C12H24O11	Fatty Acyls	"585-88-6"
Com_885_pos	Przewaquinone A	C19H18O4	Quinones	"76843-23-7"
Com_886_pos	Levodopa	C9H11NO4	Amino Acid And Derivatives	"59-92-7"
Com_887_pos	L-Phenylalanine	C9H11NO2	Amino Acid And Derivatives	"63-91-2"
Com_888_pos	Nobiletin	C21H22O8	Flavones and Flavonols	"478-01-3"
Com_889_pos	D-Pyroglutamic acid	C5H7NO3	Amino Acid And Derivatives	"4042-36-8"
Com_88_neg	Arachidonic acid	C20H32O2	Fatty Acyls	"506-32-1"
Com_890_pos	2-(Dimethylamino)Guanosine	C12H17N5O5	Nucleotide And Its Derivates	"2140-67-2"
Com_891_pos	1-Methylnicotinamide	C7H9N2O+	Pyridines and derivatives	"3106-60-3"
Com_892_pos	5-Methyl-dl-tryptophan	C12H14N2O2	Amino Acid And Derivatives	"951-55-3"
Com_893_pos	5-Methoxyindoleacetic acid	C11H11NO3	Indoles and derivatives	"3471-31-6"
Com_894_pos	Indole	C8H7N	Indoles and derivatives	"120-72-9"
Com_89_neg	Uridine 5'-Diphospho-N-Acetylgalactosamine	C17H27N3O17P2	Nucleotide And Its Derivates	"7277-98-7"
Com_8_neg	9(S)-HOTrE	C18H30O3	Fatty Acyls	"89886-42-0"
Com_90_neg	UDP-galactose	C15H22N2Na2O17P2	Nucleotide And Its Derivates	"2956-16-3"
Com_91_neg	UDP-D-glucuronate	C15H22N2O18P2	Nucleotide And Its Derivates	"2616-64-0"
Com_92_neg	Capric acid	C10H20O2	Fatty Acyls	"334-48-5"
Com_93_neg	Ribose 1-phosphate	C5H11O8P	Carbohydrates And Its Derivatives	"14075-00-4"
Com_94_neg	s7p	C7H13BaO10P	Carbohydrates And Its Derivatives	"2646-35-7"
Com_95_neg	Succinic acid	C4H6O4	Tca Cycle	"110-15-6"
Com_96_neg	Ribitol	C5H12O5	Sugar Alcohols	"488-81-3"
Com_97_neg	1-O-p-Coumaroyl quinic acid	C16H18O8	Alcohols and polyols
Com_98_neg	cis-Vaccenic acid	C18H34O2	Fatty Acyls	"506-17-2"
Com_99_neg	D-Galactaric acid	C6H10O8	Carbohydrates And Its Derivatives	"526-99-8"
Com_9_neg	6-Sialyllactose	C23H39NO19	Carbohydrates And Its Derivatives	"35890-39-2"
