# Supplementary material for: OsAlR3 regulates aluminum tolerance through promoting the secretion of organic acids and the expression of antioxidant genes in rice
Source: BMC Plant Biol. 2024 Jun 28;24:618. doi: 10.1186/s12870-024-05298-9 (PMC11212236; doi:10.1186/s12870-024-05298-9)
Supplement: Supplementary file 9 — Supplementary Material 9 [file 12870_2024_5298_MOESM9_ESM.xlsx]

## Sheet: Sheet1
Table S9. The differently accumulated metabolites (DAMs) in osalr3 lines compared with the WT plants under Al stress.
Compound_ID	Name	Class	log2FC	Pvalue	VIP
Com_521_pos	L-aspartic Acid	Amino Acid And Derivatives	1.95572	3.17598e-07	1.83838
Com_653_pos	L-Glutamic acid	Amino Acid And Derivatives	1.99928	3.23187e-07	1.78787
Com_445_pos	N-Acetylputrescine	Amino Acid And Derivatives	2.63618	3.54018e-07	1.34367
Com_504_pos	O-Phosphocholine	Cholines	2.32261	5.51338e-07	1.87107
Com_376_pos	Putrescine	Amines	3.18741	1.21503e-06	1.56375
Com_570_pos	L-Ornithine	Amino Acid And Derivatives	-1.89236	1.27334e-06	1.37599
Com_396_pos	Aspartic Acid	Amino Acid And Derivatives	2.0876	4.1855e-06	1.88346
Com_341_neg	5-oxoproline	Amino Acid And Derivatives	-3.33286	4.61282e-06	1.53709
Com_112_neg	D-Fructose 6-Phosphate	Carbohydrates And Its Derivatives	1.50668	7.17279e-06	1.61925
Com_358_neg	2-Methylpentanedioic acid	Organic Acid And Its Derivatives	-2.88892	8.30339e-06	1.48631
Com_534_pos	Cinnamic Acid	Cinnamic acids and derivatives	1.96735	1.28127e-05	1.80904
Com_287_neg	alpha-Ketoglutaric acid	Tca Cycle	-1.15459	2.34872e-05	1.4361
Com_568_pos	L-Citrulline	Amino Acid And Derivatives	-2.31692	2.67155e-05	1.89225
Com_622_pos	L-Leucyl-L-phenylalanine	Amino acids and derivatives	1.43617	3.00266e-05	1.52457
Com_308_neg	D-Xylonic acid	Organic Acid And Its Derivatives	1.08409	3.12137e-05	1.50086
Com_889_pos	D-Pyroglutamic acid	Amino Acid And Derivatives	-3.54628	3.25216e-05	1.51698
Com_561_pos	N-Feruloylspermidine	Phenolamides	3.16975	3.43052e-05	1.28281
Com_202_neg	Fmoc-Ile-OH	Amino Acid And Derivatives	-3.50072	3.48024e-05	1.15876
Com_433_pos	Dl-3-Hydroxynorvaline	Amino Acid And Derivatives	1.98855	3.78949e-05	1.8801
Com_540_pos	O-Feruloyl coumarin	Cinnamic acids and derivatives	3.17062	4.01105e-05	1.53956
Com_163_neg	Aspartate	Amino Acid And Derivatives	1.68851	4.66927e-05	1.83421
Com_485_pos	(-)-Sparteine	Alkaloids and derivatives	3.88307	4.92196e-05	1.54395
Com_522_pos	DL-Citrulline	Amino Acid And Derivatives	-2.03857	5.5279e-05	1.84429
Com_121_neg	O-Phosphorylethanolamine	Organic Acid And Its Derivatives	2.16427	5.97062e-05	1.70653
Com_666_pos	1-Hexadecanol	Fatty Acyls	3.09461	6.57096e-05	1.57345
Com_235_neg	Tanshinlactone	Steroids and steroid derivatives	3.83702	6.8278e-05	1.47862
Com_401_pos	glutathione disulfide	Amino Acid And Derivatives	3.16563	6.88093e-05	1.8239
Com_175_neg	N-p-Coumaroyl hydroxydehydroagmatine	Coumarins and derivatives	3.39303	6.94971e-05	1.48479
Com_78_neg	Adipic acid	Organic Acid And Its Derivatives	-1.17719	8.40379e-05	1.48119
Com_108_neg	Jasmonic acid	Phytohormones	-1.48132	0.000106294	1.16416
Com_144_neg	D-Mannose 6-phosphate	Carbohydrates And Its Derivatives	1.85153	0.000137462	1.60126
Com_164_neg	Dl-Glutamic acid	Amino Acid And Derivatives	1.19836	0.000142986	1.64124
Com_102_neg	Ribose 5-phosphate	Carbohydrates And Its Derivatives	1.14296	0.000166746	1.71727
Com_425_pos	Coumaroyl choline	Coumarins and derivatives	5.78887	0.00016847	1.46393
Com_314_neg	Lactic acid	Organic Acid And Its Derivatives	-2.60782	0.000179748	1.63858
Com_528_pos	L-Alanyl-L-Phenylalanine	Amino acids and derivatives	1.63103	0.000187744	1.7963
Com_122_neg	alpha-D-Galactose 1-phosphate	Carbohydrates And Its Derivatives	1.65296	0.00019033	1.56058
Com_241_neg	2,2-Dimethylsuccinic acid	Organic Acid And Its Derivatives	-1.13373	0.000213544	1.24336
Com_839_pos	sn-Glycero-3-phosphocholine	Glycerophospholipids	1.94885	0.000233086	1.35249
Com_602_pos	L-Leucyl-L-alanine	Amino Acid And Derivatives	1.2083	0.000236101	1.91918
Com_372_pos	N', N''-Caffeoyl, feruloylputrescine	Amines	1.11449	0.000269423	1.44984
Com_277_neg	D-Xylulose 5-phosphate	Pentose phosphates	1.61157	0.000293805	1.7156
Com_311_neg	D-Erythrose 4-phosphate	Carbohydrates And Its Derivatives	0.889675	0.000296453	1.58836
Com_166_neg	D-Lactic acid	Organic Acid And Its Derivatives	-2.69413	0.000297813	1.63582
Com_275_neg	L-Glutamine	Amino Acid And Derivatives	-1.08191	0.000306426	1.18195
Com_218_neg	D-Glucose 6-phosphate	Carbohydrates And Its Derivatives	1.8905	0.000307559	1.64349
Com_867_pos	Homocysteine	Amino Acid And Derivatives	1.82587	0.000328272	1.87746
Com_155_neg	N-Acetyl-D-glucosamine 6-phosphate	Carbohydrates And Its Derivatives	1.58102	0.000346131	1.46397
Com_684_pos	N-p-Coumaroylputrescine	Cinnamic acids and derivatives	6.00234	0.000366323	1.62194
Com_470_pos	Caffeic aldehyde	Phenylpropanoids and polyketides	1.63416	0.00037677	1.48282
Com_147_neg	L-Pyroglutamic acid	Amino Acid And Derivatives	-3.60874	0.000381609	1.66293
Com_750_pos	D-Threose	Carbohydrates And Its Derivatives	-5.47667	0.000383402	1.44559
Com_317_neg	D-Arabinose 5-phosphate	Pentose phosphates	1.44581	0.000391617	1.62547
Com_273_neg	L-Threonine	Amino Acid And Derivatives	-1.21296	0.000416836	1.76698
Com_510_pos	Aminopurine	Purines and purine derivatives	2.1249	0.000443195	1.3332
Com_156_neg	D-Ribose 5-phosphate	Pentose phosphates	1.6181	0.000504245	1.63283
Com_194_neg	4-Hydroxyisoleucine	Amino Acid And Derivatives	1.26763	0.000554222	1.66567
Com_685_pos	N-Feruloylputrescine	Cinnamic acids and derivatives	2.93711	0.000643949	1.41879
Com_775_pos	p-Coumaraldehyde	Phenylpropanoids and polyketides	1.9028	0.000644423	1.83382
Com_27_neg	Allantoin	Organoheterocyclic compounds	0.60222	0.000703412	1.21927
Com_508_pos	N-Caffeoyl putrescine	Cinnamic acids and derivatives	3.53958	0.000779544	1.33485
Com_72_neg	Octanedioic acid	Organic Acid And Its Derivatives	-1.19722	0.000798497	1.60931
Com_431_pos	Asp-glu	Amino Acid And Derivatives	-3.17323	0.000852594	1.1713
Com_366_pos	L-Cystathionine	Amino Acid And Derivatives	1.44016	0.000872394	1.54199
Com_101_neg	Koaburaside	Phenolic acids	-1.4059	0.00119173	1.34602
Com_674_pos	2-Methylcinnamic acid	Cinnamic acids and derivatives	3.17439	0.00121449	1.36428
Com_749_pos	Imidazole-4-acetate	Organoheterocyclic compounds	0.757714	0.00129052	1.19421
Com_209_neg	Creatine	Amino Acid And Derivatives	0.928787	0.00132995	1.32439
Com_327_neg	Ribulose-5-phosphate	Carbohydrates And Its Derivatives	0.899516	0.00135072	1.34361
Com_676_pos	alpha-Ionone	Terpenoids	1.57458	0.00137237	1.41532
Com_4_neg	3-Methyladipic acid	Fatty Acyls	-1.92327	0.00146951	1.48529
Com_98_neg	cis-Vaccenic acid	Fatty Acyls	-1.05842	0.00147148	1.79129
Com_174_neg	Syringic acid O-glucoside	Flavonoids	-1.91748	0.00160021	1.6327
Com_80_neg	Sorbitol 6-phosphate	Carbohydrates And Its Derivatives	1.03344	0.00160899	1.43384
Com_227_neg	Pseudouridine	Nucleotide And Its Derivates	1.8078	0.00164404	1.59532
Com_614_pos	D-2-Aminobutyric acid	Organic Acid And Its Derivatives	0.632579	0.00170754	1.7004
Com_214_neg	N-lactoyl-phenylalanine	Organic Acid And Its Derivatives	-2.09397	0.00174692	1.80514
Com_797_pos	Quinone	Carbonyl compounds	0.812428	0.001797	1.35668
Com_167_neg	DL-o-Tyrosine	Amino Acid And Derivatives	1.59978	0.00186541	1.42972
Com_697_pos	S-(5'-Adenosyl)-L-methionine	Amino Acid And Derivatives	1.27631	0.00187831	1.75372
Com_553_pos	Adenine	Purines and purine derivatives	1.54522	0.0018811	1.1987
Com_240_neg	L-threo-3-Methylaspartate	Amino acids and derivatives	1.32376	0.00189834	1.683
Com_386_pos	R-Aminobutyrate	Organic Acid And Its Derivatives	1.65652	0.00198222	1.0167
Com_765_pos	Tryptamine	Indoles and derivatives	-2.17902	0.00204928	1.55054
Com_271_neg	beta-Hydroxyisobutyrate	Organic Acid And Its Derivatives	-0.709837	0.00205782	1.1459
Com_529_pos	5-Aminoimidazole ribonucleotide	Nucleotide And Its Derivates	1.42995	0.00207014	1.26658
Com_400_pos	Gly-Tyr	Amino Acid And Derivatives	2.61618	0.00211176	1.59577
Com_238_neg	Vitamin B1	Vitamins	1.84005	0.00218418	1.55661
Com_171_neg	2,3-Dihydroxybenzoic acid	Benzoic acids and derivatives	1.30273	0.00224961	1.65952
Com_825_pos	Nicotianamine	Amino Acid And Derivatives	0.722042	0.00244868	1.09485
Com_853_pos	2-Methoxyhexadecanoate	Fatty Acyls	1.36946	0.00248347	1.21829
Com_226_neg	Cyclic AMP	Nucleotide And Its Derivates	2.50808	0.00259364	1.82209
Com_866_pos	1-Aminocyclopropanecarboxylic acid	Phytohormones	0.767228	0.00260735	1.15149
Com_793_pos	N-Acetyl-Dl-glutamic acid	Amino Acid And Derivatives	-3.21588	0.00264694	1.65551
Com_225_neg	N-Acetyl-L-glutamic acid	Amino Acid And Derivatives	-2.49679	0.00271719	1.49312
Com_636_pos	Coumalic acid	Organic Acid And Its Derivatives	-1.05352	0.00277309	1.6041
Com_856_pos	D-Ala-D-Ala	Amino Acid And Derivatives	1.06927	0.00293449	1.33299
Com_30_neg	Sulfosalicylic acid	Benzene and substituted derivatives	-2.25945	0.00298755	1.80663
Com_249_neg	1-O-Galloyl-D-glucose	Tannins	-1.08293	0.00319939	1.38772
Com_847_pos	Gly-Tyr-Ala	Amino Acid And Derivatives	1.97743	0.00324422	1.64796
Com_610_pos	Nicotinamide	Vitamins	1.41366	0.00330199	1.57737
Com_195_neg	Pyridoxal 5-phosphate monohydrate	Pyridines and derivatives	1.50549	0.00333468	1.58614
Com_309_neg	Pantetheine	Vitamins	1.92675	0.00337719	1.54321
Com_651_pos	3-Amino-2-methylpropanoic acid	Amino Acid And Derivatives	1.28457	0.00343869	1.04625
Com_705_pos	4-Acetamidobutyric Acid	Amino Acid And Derivatives	-2.65593	0.00347744	1.73429
Com_20_neg	N-Acetylglucosamine 1-phosphate	Carbohydrates And Its Derivatives	1.20713	0.00350506	1.60523
Com_42_neg	Calceolarioside B	Phenylpropanoids	-2.42585	0.00362044	1.4711
Com_686_pos	N-Caffeoylputrescine	Cinnamic acids and derivatives	3.77343	0.00389512	1.34287
Com_640_pos	Lysine butyrate	Amino Acid And Derivatives	-3.77663	0.00390552	1.10045
Com_93_neg	Ribose 1-phosphate	Carbohydrates And Its Derivatives	1.49633	0.00391529	1.69794
Com_363_pos	L-Methionine sulfone	Amino Acid And Derivatives	1.61233	0.00391635	1.50624
Com_388_pos	S-Adenosyl-methionine	Nucleotide And Its Derivates	1.41111	0.00398038	1.772
Com_452_pos	5'-Deoxy-5'-(Methylthio)Adenosine	Nucleotide And Its Derivates	0.962464	0.00402361	1.31172
Com_514_pos	Trigonelline	Alkaloids and derivatives	1.90953	0.0041075	1.40619
Com_107_neg	Guanine	Purines and purine derivatives	1.72156	0.0041277	1.04527
Com_231_neg	sesamolin	Organoheterocyclic compounds	1.96468	0.00418229	1.84096
Com_368_pos	Swainsonine	Alkaloids and derivatives	2.92109	0.00429075	1.37736
Com_330_neg	D-Glucose 1-phosphate	Carbohydrates And Its Derivatives	1.82656	0.00435597	1.66886
Com_810_pos	DL-threo-beta-Methylaspartic acid	Amino Acid And Derivatives	1.84132	0.00437177	1.49919
Com_187_neg	2,6-Dihydroxybenzoic acid	Benzoic acids and derivatives	1.17766	0.00439894	1.65663
Com_87_neg	L-Lactic acid	Organic Acid And Its Derivatives	-2.4	0.00443363	1.6002
Com_886_pos	Levodopa	Amino Acid And Derivatives	-2.27656	0.00454957	1.52174
Com_753_pos	B Eupalinolide	Terpenoids	-0.920463	0.00475203	1.25707
Com_128_neg	Arbutin	Carbohydrates And Its Derivatives	-0.911233	0.00482772	1.29697
Com_338_neg	N-[(-)-Jasmonoyl]-(L)-Isoleucine	Phytohormones	-1.04622	0.00514291	1.33708
Com_664_pos	2,6-Dimethoxybenzoquinone	Quinones	-1.2328	0.00519301	1.55239
Com_223_neg	Anhydroicaritin	Flavonoids	-1.23601	0.00536516	1.73069
Com_824_pos	N-Lauryldiethanolamine	Amines	-0.639796	0.00560282	1.2578
Com_460_pos	N-p-Coumaroyl spermidine	Coumarins and derivatives	2.60669	0.00600232	1.53863
Com_124_neg	2-Amino-3-hydroxypropionic acid	Amino Acid And Derivatives	-0.823995	0.00603184	1.66723
Com_632_pos	iP9G	Phytohormones	0.656412	0.00606438	1.29492
Com_165_neg	Dihydroxyacetone phosphate	Carbohydrates And Its Derivatives	1.0861	0.00614343	1.67406
Com_414_pos	D-Panthenol	Fatty Acyls	-1.96882	0.0062282	1.45441
Com_3_neg	O-Acetylserine	Amino Acid And Derivatives	0.8684	0.006412	1.40313
Com_151_neg	cis-Aconitic acid	Tca Cycle	1.57017	0.00678067	1.12054
Com_573_pos	Zarzissine	Organoheterocyclic compounds	1.6772	0.00680933	1.5118
Com_421_pos	Xanthosine	Nucleotide And Its Derivates	2.06602	0.00686486	1.54958
Com_644_pos	Uridine	Nucleotide And Its Derivates	1.63416	0.00694141	1.50392
Com_172_neg	Aminomalonic acid	Amino Acid And Derivatives	-1.18331	0.0075682	1.78937
Com_838_pos	D-Asparagine	Amino Acid And Derivatives	1.40231	0.00781846	1.55808
Com_350_neg	Bisdemethoxycurcumin	Phenylpropanoids and polyketides	1.62769	0.0082933	1.27291
Com_629_pos	Lycoperodine	Indoles and derivatives	-1.8922	0.00842796	1.6243
Com_580_pos	Acetaminophen	Phenols And Its Derivatives	1.68592	0.00847704	1.03695
Com_542_pos	3-Carbamyl-1-Methylpyridinium Chloride	Pyridines and derivatives	-2.37244	0.00860152	1.61001
Com_881_pos	(-)-Norepinephrine N-hexoside	Glycosides	-1.83526	0.00881771	1.43151
Com_403_pos	Homocysteic acid	Amino Acid And Derivatives	1.3129	0.00935239	1.16734
Com_345_neg	Lumichrome	Alkaloids and derivatives	1.67089	0.00941712	1.59882
Com_384_pos	Spermidine	Amines	1.37105	0.00941996	1.29366
Com_150_neg	Cytosine	Nucleotide And Its Derivates	2.19264	0.00944464	1.77177
Com_191_neg	(-)-Jasmonoyl-L-isoleucine	Phytohormones	-1.12836	0.00955188	1.21536
Com_365_pos	L-Cysteine-glutathione gisulfide	Amino Acid And Derivatives	1.24125	0.00955638	1.36633
Com_337_neg	Tricin 5-O-rutinoside	Flavonoids	-1.34422	0.00964097	1.80405
Com_318_neg	dUMP	Nucleotide And Its Derivates	1.28508	0.00964518	1.84892
Com_741_pos	Xanthurenic acid O-hexoside	Nucleotide And Its Derivates	0.689974	0.00973288	1.20907
Com_758_pos	Methyl linolenate	Fatty Acyls	-2.10048	0.0100246	1.43526
Com_818_pos	8-Hydroxy-2-Deoxyguanosine	Nucleotide And Its Derivates	2.40399	0.0100418	1.5393
Com_668_pos	Hypoxanthine-9-beta-D-Arabinofuranoside	Nucleotide And Its Derivates	1.68937	0.0100577	1.00257
Com_143_neg	D-3-Phosphoglyceric acid	Sugar Acids And Its Derivatives	1.92572	0.0100759	1.29994
Com_448_pos	N8-Acetylspermidine	Organic Acid And Its Derivatives	1.40103	0.0103113	1.27125
Com_499_pos	Glutathione	Amino Acid And Derivatives	2.27156	0.0103128	1.37277
Com_131_neg	Isoguanosine	Alkaloids and derivatives	2.77966	0.0105592	1.34054
Com_543_pos	4,6-Dihydroxyquinoline O-hexoside	Quinolines and derivatives	0.852599	0.0108197	1.02929
Com_854_pos	Methyl heptadecanoate	Fatty Acyls	-1.11157	0.0108793	1.63389
Com_257_neg	(+)-Dihydrojasmonic acid	Phytohormones	-0.841452	0.011172	1.59197
Com_276_neg	D-Ribose 5-phophate	Organic Acid And Its Derivatives	0.893925	0.0113216	1.34197
Com_297_neg	Ethylvanillin	Carbonyl compounds	-0.623962	0.0118152	1.39563
Com_817_pos	dCMP	Nucleotide And Its Derivates	1.15648	0.0120255	1.54926
Com_880_pos	(-)-N-[3',4'-Dihydroxy-(E)-cinnamoyl]-L-glutamic acid	Amino Acid And Derivatives	-2.36659	0.0121437	1.48895
Com_545_pos	2-Phenylethyl glucosinolate	Carbohydrates And Its Derivatives	1.32747	0.0122516	1.4753
Com_313_neg	Guanosine 5'-triphosphate	Nucleotide And Its Derivates	1.35471	0.0128043	1.29501
Com_783_pos	thiamine phosphate	Nucleotide And Its Derivates	1.55596	0.0132712	1.20428
Com_329_neg	O-Phospho-L-serine	Amino Acid And Derivatives	0.744543	0.0133267	1.68262
Com_796_pos	2-Hydroxy-6-Aminopurine	Purines and purine derivatives	1.71686	0.0134164	1.02704
Com_92_neg	Capric acid	Fatty Acyls	-0.870555	0.0137511	1.39536
Com_478_pos	Dl-Norleucine	Amino Acid And Derivatives	-1.43595	0.0138242	1.34433
Com_505_pos	Pyridoxine O-glucoside	Vitamins	-1.47081	0.0143726	1.46639
Com_434_pos	D-Homocysteine	Amino Acid And Derivatives	1.78961	0.0146809	1.61841
Com_490_pos	N', N''-p-hydroxybenxoyl,sinapoylcadaverine	Amines	1.02994	0.0149803	1.3025
Com_429_pos	N-acetylglycine	Amino Acid And Derivatives	-1.41591	0.0151554	1.35434
Com_331_neg	Phosphoenolpyruvic acid	Organic Acid And Its Derivatives	3.43583	0.0151631	1.66862
Com_371_pos	N', N''-DiFeruloylagamtine-N-arabinoside	Amines	-0.894445	0.015411	1.2243
Com_703_pos	Val-Ser	Amino Acid And Derivatives	0.72442	0.0157257	1.06806
Com_132_neg	5'-Adenylic acid	Pentose phosphates	1.2264	0.0158196	1.56994
Com_411_pos	N-(9H-Purin-6-ylcarbamoyl)threonine	Nucleotide And Its Derivates	-0.679131	0.0160371	1.51498
Com_724_pos	Oxidized glutathione	Amino Acid And Derivatives	2.76941	0.0160626	1.73147
Com_323_neg	Isovanillic acid	Benzoic acids and derivatives	-0.791215	0.0161872	1.15895
Com_89_neg	Uridine 5'-Diphospho-N-Acetylgalactosamine	Nucleotide And Its Derivates	1.59778	0.0163807	1.0392
Com_447_pos	N-Acetyl-5-hydroxytryptamine	Amino Acid And Derivatives	1.75833	0.0163825	1.42715
Com_655_pos	Anise oil	Benzene and substituted derivatives	-1.1682	0.0164125	1.55733
Com_139_neg	Carvacrol	Terpenoids	-1.43983	0.0166078	1.60758
Com_441_pos	Betaine	Alkaloids and derivatives	-1.39666	0.0167404	1.37662
Com_791_pos	2-Phenylglycine	Amino Acid And Derivatives	1.68036	0.0168726	1.01557
Com_52_neg	Lysope 18:1	Phospholipid	-3.44892	0.0173012	1.78269
Com_562_pos	N-Feruloylagmatine	Phenolamides	3.69264	0.017846	1.77994
Com_62_neg	Phosphoenolpyruvate	Organic Acid And Its Derivatives	2.1414	0.018223	1.45361
Com_29_neg	Trans,Trans-Muconic Acid	Fatty Acyls	-0.968855	0.0191623	1.14415
Com_237_neg	Coniferylaldehyde	Phenols And Its Derivatives	-0.86245	0.0191766	1.02756
Com_787_pos	gamma-Glu-Leu	Amino Acid And Derivatives	-1.32966	0.0201023	1.24745
Com_611_pos	Hypoxanthine	Purines and purine derivatives	-1.54954	0.0201199	1.43298
Com_497_pos	Pipecolic acid	Amino Acid And Derivatives	0.656338	0.0201776	1.05107
Com_422_pos	Pyridoxamine	Pyridines and derivatives	-0.784623	0.0202092	1.03453
Com_82_neg	p-Hydroxy-cinnamic acid	Cinnamic acids and derivatives	0.960385	0.0209304	1.20295
Com_823_pos	Oleamide	Fatty Acyls	-1.07476	0.0209322	1.59412
Com_389_pos	Vitamin B2	Vitamins	1.34491	0.0210485	1.58026
Com_230_neg	Deoxycytidine	Nucleotide And Its Derivates	1.24367	0.021092	1.25781
Com_123_neg	Cytidylic acid	Nucleotide And Its Derivates	1.39886	0.0214069	1.35932
Com_427_pos	Indole-3-carboxylic acid	Indoles and derivatives	-1.82886	0.0225903	1.40496
Com_795_pos	N-Acetyl-L-histidine	Amino Acid And Derivatives	-2.52178	0.0226903	1.62601
Com_658_pos	Gallacetophenone	Ketones	-0.908973	0.023036	1.1679
Com_298_neg	Pyridoxine 5'-phosphate	Vitamins	0.621359	0.0232454	1.59198
Com_192_neg	9,10-EODE	Fatty Acyls	-2.24608	0.023867	1.52339
Com_815_pos	S-Methyl-L-cysteine	Amino Acid And Derivatives	1.59886	0.0240489	1.26883
Com_693_pos	LysoPC 10:0	Phospholipid	2.22003	0.0243833	1.06224
Com_563_pos	Glycine	Amino Acid And Derivatives	-1.07971	0.0253256	1.32988
Com_247_neg	2-Hydroxycinnamate	Cinnamic acids and derivatives	0.923381	0.0254274	1.22823
Com_446_pos	N-Acetyl-L-valine	Amino Acid And Derivatives	0.879393	0.0254963	1.13587
Com_768_pos	(+)-Tetrandrine	Alkaloids and derivatives	-1.83564	0.0256179	1.10779
Com_849_pos	Selgin C-hexoside	Flavonoids	-1.04024	0.026228	1.52726
Com_38_neg	Mannitol	Carbohydrates And Its Derivatives	0.959349	0.0263729	1.34427
Com_364_pos	L-Methionine Methyl Ester	Amino Acid And Derivatives	-2.64586	0.0265084	1.36265
Com_885_pos	Przewaquinone A	Quinones	1.88283	0.0270084	1.40866
Com_871_pos	S-Sulfo-L-cysteine	Amino Acid And Derivatives	-1.00918	0.0275727	1.35119
Com_213_neg	12OHJA-Ile-1	Phytohormones	-1.64107	0.0279343	1.75671
Com_349_neg	Ferulic acid methyl ester	Cinnamic acids and derivatives	1.3968	0.0283778	1.26049
Com_801_pos	Enterodiol	Lignans	-0.630206	0.0292965	1.3832
Com_864_pos	Isotanshinone IIA	Quinones	3.35106	0.0293454	1.47317
Com_751_pos	Apo-13-zeaxanthinone	Ketones	1.86839	0.0300728	1.29795
Com_731_pos	Thiamine	Vitamins	0.827316	0.0301324	1.02016
Com_635_pos	Phenylacetylglutamine	Amino Acid And Derivatives	-1.7172	0.0302493	1.4054
Com_296_neg	DL-Panthenol	Fatty Acyls	-1.87342	0.0308625	1.29286
Com_280_neg	Linolelaidic Acid (C18:2N6T)	Fatty Acyls	-1.00424	0.032255	1.52635
Com_181_neg	p-Coumaric Acid	Cinnamic acids and derivatives	0.877466	0.0325327	1.18591
Com_9_neg	6-Sialyllactose	Carbohydrates And Its Derivatives	0.586759	0.0326517	1.04838
Com_179_neg	Isovanillin	Phenols And Its Derivatives	1.02414	0.0345064	1.27711
Com_288_neg	Citramalate	Organic Acid And Its Derivatives	-1.19417	0.0349062	1.58815
Com_592_pos	Phellodenol H	Coumarins and derivatives	-1.90003	0.0349751	1.53509
Com_355_neg	12(13)-EpOME	Fatty Acyls	1.97738	0.035327	1.45334
Com_875_pos	LPC(1-acyl 18:3)	Phospholipid	-3.03964	0.0358456	1.3165
Com_106_neg	Guanosine 5'-diphosphate	Nucleotide And Its Derivates	1.04321	0.0364126	1.27724
Com_290_neg	12,13-EODE	Fatty Acyls	2.013	0.0370429	1.45631
Com_493_pos	gamma-Glutamylglutamic acid	Amino Acid And Derivatives	1.03402	0.0372045	1.07574
Com_129_neg	Crocetin	Terpenoids	1.88294	0.0376552	1.2314
Com_183_neg	Vanillic acid	Organic Acid And Its Derivatives	-0.823408	0.0381794	1.15147
Com_306_neg	9S-Hydroxy-10E,12Z-octadecadienoic acid	Fatty Acyls	1.98064	0.0393308	1.45323
Com_826_pos	Nicotinate ribonucleoside	Carbohydrates And Its Derivatives	1.02615	0.0403555	1.12213
Com_575_pos	5,7-Dihydroxy-3',4',5'-trimethoxyflavone	Flavonoids	1.87455	0.0412775	1.31214
Com_500_pos	5-Sulfanyl-1-pentanesulfonamide	Amines	-0.950579	0.0416049	1.5843
Com_208_neg	13(S)-HODE;13(S)-Hydroxyoctadeca-9Z,11E-dienoic acid	Fatty Acyls	1.98709	0.0420873	1.40474
Com_722_pos	2-Phenylethylamine	Amines	-2.15281	0.0449037	1.1325
Com_842_pos	D-Myo-inositol 4-monophosohate	Organic Acid And Its Derivatives	0.648943	0.0461486	1.01758
Com_262_neg	Chlorogenic acid methyl ester	Alcohols and polyols	0.622442	0.0468557	1.07711
Com_40_neg	D-2-Hydroxyisocaproate	Fatty Acyls	0.87208	0.046949	1.31423
Com_598_pos	LysoPC 18:1	Phospholipid	-1.63231	0.0473172	1.35202
Com_591_pos	p-Coumaroyl-2-hydroxyputrescine	Cinnamic acids and derivatives	3.18862	0.0473862	1.72557
Com_161_neg	D-Glucarate	Carbohydrates And Its Derivatives	1.29052	0.0473887	1.57304
Com_334_neg	L(-)-Malic acid	Tca Cycle	0.672497	0.0480793	1.05434
Com_870_pos	Spermidine derivative	Amines	-1.23526	0.0490681	1.46359
Com_663_pos	N-Methyl-Trans-4-Hydroxy-L-Proline	Amino acids and derivatives	0.926813	0.0493508	1.31338
Com_50_neg	Lysope 14:0	Phospholipid	-1.17856	0.0495292	1.15726
