# Supplementary material for: OsAlR3 regulates aluminum tolerance through promoting the secretion of organic acids and the expression of antioxidant genes in rice
Source: BMC Plant Biol. 2024 Jun 28;24:618. doi: 10.1186/s12870-024-05298-9 (PMC11212236; doi:10.1186/s12870-024-05298-9)
Supplement: Supplementary file 10 — Supplementary Material 10 [file 12870_2024_5298_MOESM10_ESM.xlsx]

## Sheet: Sheet1
Table S10. The differently accumulated metabolites (DAMs) in osalr3 lines compared with the WT plants under normal conditions.
Compound_ID	Name	Class	log2FC	Pvalue	VIP
Com_377_pos	1,5-Diaminopentane	Amines	1.77196	3.87747e-07	1.42443
Com_430_pos	7-methylguanine	Purines and purine derivatives	1.17725	1.44989e-06	1.79936
Com_866_pos	1-Aminocyclopropanecarboxylic acid	Phytohormones	0.97236	4.2587e-06	1.41793
Com_702_pos	trans-3-Hydroxy-L-proline	Amino Acid And Derivatives	1.11086	4.50424e-06	1.79595
Com_376_pos	Putrescine	Amines	2.43216	5.78674e-06	1.16221
Com_750_pos	D-Threose	Carbohydrates And Its Derivatives	-4.76676	6.66032e-06	1.21521
Com_815_pos	S-Methyl-L-cysteine	Amino Acid And Derivatives	1.68592	6.88376e-06	1.34641
Com_552_pos	beta-Alanine methyl ester hydrochloride	Amino Acid And Derivatives	2.71006	8.34437e-06	1.63024
Com_612_pos	D-Phenylalanine	Amino Acid And Derivatives	1.11335	1.1406e-05	1.77829
Com_785_pos	Lappaconitine	Terpenoids	-4.04478	1.26801e-05	1.53623
Com_162_neg	D-Gluconic acid	Carbohydrates And Its Derivatives	1.91165	1.64003e-05	1.68418
Com_729_pos	VitaMin U	Vitamins	1.45053	1.64547e-05	1.07253
Com_386_pos	R-Aminobutyrate	Organic Acid And Its Derivatives	2.6759	1.77949e-05	1.61146
Com_862_pos	Leucine	Amino Acid And Derivatives	1.08779	2.55361e-05	1.82985
Com_618_pos	L-2-Aminoadipic acid	Amino acids and derivatives	1.35512	3.15701e-05	1.22936
Com_441_pos	Betaine	Alkaloids and derivatives	-1.16134	3.24949e-05	1.09551
Com_458_pos	Azelaic acid	Organic Acid And Its Derivatives	0.983181	4.10145e-05	1.23666
Com_4_neg	3-Methyladipic acid	Fatty Acyls	-1.57501	4.29885e-05	1.1809
Com_167_neg	DL-o-Tyrosine	Amino Acid And Derivatives	1.43526	4.58403e-05	1.24267
Com_564_pos	4-Aminobutyric acid	Amino Acid And Derivatives	2.75509	4.67306e-05	1.64517
Com_301_neg	L-Rhamnose	Carbohydrates And Its Derivatives	3.67363	4.76212e-05	1.64954
Com_581_pos	Benzamidine	Benzene and substituted derivatives	1.12807	6.02019e-05	1.78466
Com_322_neg	D-Galactonic acid	Organic Acid And Its Derivatives	1.96436	6.69887e-05	1.67145
Com_417_pos	N-Methyl-L-arginine hydrochloride	Amino Acid And Derivatives	2.42597	6.7876e-05	1.3495
Com_531_pos	HBOA	Organoheterocyclic compounds	1.14556	7.17668e-05	1.78398
Com_510_pos	Aminopurine	Purines and purine derivatives	2.2171	7.69992e-05	1.35763
Com_107_neg	Guanine	Purines and purine derivatives	2.43024	7.98739e-05	1.44609
Com_302_neg	N alpha-Acetyl-L-glutamine	Amino Acid And Derivatives	1.11603	9.32344e-05	1.66679
Com_477_pos	DL-Leucine	Amino Acid And Derivatives	1.26601	9.3899e-05	1.76795
Com_470_pos	Caffeic aldehyde	Phenylpropanoids and polyketides	1.32524	9.55271e-05	1.17088
Com_684_pos	N-p-Coumaroylputrescine	Cinnamic acids and derivatives	4.04003	0.000104306	1.06097
Com_631_pos	2,6-Diaminooimelic Acid	Organic Acid And Its Derivatives	1.62619	0.000109702	1.22514
Com_234_neg	UDP-D-glucose	Nucleotide And Its Derivates	-4.30721	0.000115349	1.79279
Com_496_pos	L-Tryptophan	Amino Acid And Derivatives	1.14371	0.000125023	1.78607
Com_363_pos	L-Methionine sulfone	Amino Acid And Derivatives	1.20828	0.000131531	1.10942
Com_751_pos	Apo-13-zeaxanthinone	Ketones	1.69875	0.000132366	1.20258
Com_399_pos	Gly-Phe	Amino Acid And Derivatives	0.947533	0.000135352	1.79742
Com_24_neg	Phenprobamate	Amino Acid And Derivatives	1.10004	0.000149983	1.75042
Com_476_pos	Dl-Indole-3-lactic acid	Indoles and derivatives	1.11817	0.000151941	1.7773
Com_429_pos	N-acetylglycine	Amino Acid And Derivatives	-1.29163	0.000160838	1.17923
Com_701_pos	Paeonol	Ketones	0.979101	0.000161781	1.64734
Com_105_neg	Ayapin	Coumarins and derivatives	1.16528	0.000172498	1.712
Com_580_pos	Acetaminophen	Phenols And Its Derivatives	2.31758	0.000175172	1.41098
Com_673_pos	Luteolin-4'-O-glucoside	Flavonoids	-2.30447	0.000220229	1.66014
Com_12_neg	UDP-D-xylose	Nucleotide And Its Derivates	-3.69456	0.000226663	1.8669
Com_364_pos	L-Methionine Methyl Ester	Amino Acid And Derivatives	-2.63468	0.000227068	1.24007
Com_375_pos	N',N'',N'''-Di-p-hydroxybenxoyl, feruloylagmatine	Amines	-2.51641	0.00023674	1.62226
Com_797_pos	Quinone	Carbonyl compounds	0.730967	0.000236926	1.18469
Com_640_pos	Lysine butyrate	Amino Acid And Derivatives	-5.08032	0.000243379	1.43395
Com_539_pos	DIMBOA glucoside	Carbohydrates And Its Derivatives	-2.47806	0.000261668	1.75765
Com_368_pos	Swainsonine	Alkaloids and derivatives	2.73472	0.000290458	1.28304
Com_175_neg	N-p-Coumaroyl hydroxydehydroagmatine	Coumarins and derivatives	2.76567	0.00030458	1.18415
Com_566_pos	isoleucine	Amino Acid And Derivatives	1.08328	0.000313947	1.80259
Com_669_pos	Indole-3-acetamide	Indoles and derivatives	1.17685	0.000315806	1.47367
Com_151_neg	cis-Aconitic acid	Tca Cycle	1.51501	0.000335029	1.06115
Com_245_neg	Eucommiol	Terpenoids	1.0937	0.000340669	1.68835
Com_361_pos	L-Alanyl-L-leucine	Amino Acid And Derivatives	1.01334	0.000341811	1.67594
Com_890_pos	2-(Dimethylamino)Guanosine	Nucleotide And Its Derivates	2.3432	0.00035026	1.7722
Com_244_neg	Eicosadienoic acid	Fatty Acyls	-0.781932	0.000380516	1.1871
Com_887_pos	L-Phenylalanine	Amino Acid And Derivatives	1.16314	0.000382898	1.80911
Com_353_neg	2,6-Dimethyl-7-octene-2,3,6-triol	Alcohols and polyols	1.03911	0.000421025	1.64307
Com_432_pos	L-Hydroxylysine	Amino Acid And Derivatives	0.982915	0.000429031	1.38464
Com_425_pos	Coumaroyl choline	Coumarins and derivatives	4.05409	0.000438026	1.00048
Com_90_neg	UDP-galactose	Nucleotide And Its Derivates	-4.3068	0.00044622	1.78695
Com_828_pos	NG,NG-Dimethyl-L-arginine	Amino Acid And Derivatives	1.71263	0.000447487	1.45071
Com_445_pos	N-Acetylputrescine	Amino Acid And Derivatives	2.80271	0.000472878	1.39353
Com_651_pos	3-Amino-2-methylpropanoic acid	Amino Acid And Derivatives	1.97664	0.000509354	1.58269
Com_152_neg	CDP	Nucleotide And Its Derivates	0.67461	0.000636142	1.64962
Com_379_pos	Maleic acid	Organic Acid And Its Derivatives	1.53424	0.000646054	1.59379
Com_749_pos	Imidazole-4-acetate	Organoheterocyclic compounds	0.926761	0.000654168	1.42722
Com_569_pos	L-Leucine	Amino Acid And Derivatives	1.20141	0.00073734	1.75716
Com_571_pos	6-Deoxyfagomine	Alkaloids and derivatives	1.14117	0.000765679	1.79383
Com_842_pos	D-Myo-inositol 4-monophosohate	Organic Acid And Its Derivatives	0.985545	0.000803482	1.47678
Com_61_neg	D-Panthotenate	Amino Acid And Derivatives	1.73331	0.000806072	1.70836
Com_520_pos	L-Alanine	Amino Acid And Derivatives	0.658439	0.000826472	1.23363
Com_525_pos	D-Proline	Amino Acid And Derivatives	1.44637	0.000828365	1.52026
Com_109_neg	cis-4-Hydroxy-D-proline	Organic Acid And Its Derivatives	1.06041	0.000857507	1.74444
Com_402_pos	Histidine	Amino Acid And Derivatives	0.596362	0.000981007	1.64668
Com_440_pos	Lipoamide	Organoheterocyclic compounds	1.14091	0.000982249	1.39281
Com_891_pos	1-Methylnicotinamide	Pyridines and derivatives	1.78446	0.00098516	1.62406
Com_856_pos	D-Ala-D-Ala	Amino Acid And Derivatives	1.12786	0.00103233	1.37292
Com_711_pos	Vanillactic acid	Phenylpropanoids and polyketides	1.7209	0.001039	1.53211
Com_748_pos	L-Homocystine	Amino Acid And Derivatives	-2.18207	0.00104323	1.01231
Com_791_pos	2-Phenylglycine	Amino Acid And Derivatives	2.40544	0.00105954	1.46073
Com_826_pos	Nicotinate ribonucleoside	Carbohydrates And Its Derivatives	1.27982	0.00105989	1.40177
Com_398_pos	Allopurinol	Nucleotide And Its Derivates	1.81641	0.00111755	1.61244
Com_15_neg	9,10,13-Trihydroxyoctadec-11-enoic acid	Fatty Acyls	1.76467	0.00112977	1.58466
Com_882_pos	(+)-epipinoresinol-4-O-beta-D-glucoside	Lignans	-1.84765	0.00112993	1.52538
Com_491_pos	S-ribosyl-L-homocysteine	Amino Acid And Derivatives	1.01846	0.00113572	1.64792
Com_863_pos	vasicine	Alkaloids and derivatives	1.19747	0.00114199	1.72023
Com_796_pos	2-Hydroxy-6-Aminopurine	Purines and purine derivatives	2.33383	0.00116892	1.39658
Com_336_neg	4-Hydroxy-3-methoxycinnamic acid	Cinnamic acids and derivatives	1.67671	0.00118612	1.37045
Com_733_pos	beta-Nicotyrine	Alkaloids and derivatives	1.19975	0.001211	1.75745
Com_721_pos	6-Aminocaproic acid	Fatty Acyls	1.18001	0.00126587	1.79513
Com_821_pos	1-Methylguanosine	Nucleotide And Its Derivates	1.64792	0.00128883	1.62699
Com_478_pos	Dl-Norleucine	Amino Acid And Derivatives	-1.27662	0.00129456	1.13973
Com_745_pos	LPC(1-acyl 16:2)	Phospholipid	-1.54952	0.00132465	1.6799
Com_460_pos	N-p-Coumaroyl spermidine	Coumarins and derivatives	1.93886	0.00132856	1.10706
Com_615_pos	DL-Norvaline	Amino Acid And Derivatives	0.68614	0.00133239	1.53303
Com_2_neg	L-Histidine	Amino Acid And Derivatives	0.763424	0.00134974	1.34687
Com_200_neg	GA7-1	Phytohormones	1.73424	0.00135107	1.5794
Com_104_neg	3-Ureidopropionate	Organic Acid And Its Derivatives	-0.703211	0.0013522	1.4636
Com_469_pos	delta-Tridecalactone	Fatty Acyls	1.90032	0.00135476	1.55363
Com_54_neg	N-Acetylalanine	Amino Acid And Derivatives	1.45828	0.00136812	1.8316
Com_833_pos	Adenosine	Nucleotide And Its Derivates	-2.14059	0.00138681	1.01448
Com_790_pos	N-Acetyl-L-leucine	Amino Acid And Derivatives	1.20025	0.00139142	1.19101
Com_431_pos	Asp-glu	Amino Acid And Derivatives	-4.24124	0.00139891	1.51052
Com_176_neg	Di-O-methylquercetin	Flavonoids	1.71088	0.00142149	1.5503
Com_526_pos	L-arginine	Amino Acid And Derivatives	1.30692	0.00142436	1.51047
Com_774_pos	Phe-Pro	Amino Acid And Derivatives	1.15244	0.00150349	1.72444
Com_508_pos	N-Caffeoyl putrescine	Cinnamic acids and derivatives	3.4245	0.00153401	1.26597
Com_479_pos	Proline	Amino Acid And Derivatives	1.543	0.00156232	1.58853
Com_573_pos	Zarzissine	Organoheterocyclic compounds	1.27809	0.00157404	1.13034
Com_622_pos	L-Leucyl-L-phenylalanine	Amino acids and derivatives	-1.07835	0.00157763	1.11108
Com_484_pos	L-Glycyl-L-phenylalanine	Amino acids and derivatives	1.04588	0.00171566	1.79453
Com_661_pos	N6-(2-Hydroxyethyl)adenosine	Nucleotide And Its Derivates	2.05418	0.0017905	1.71195
Com_404_pos	Homoserine	Amino Acid And Derivatives	0.59696	0.00183909	1.60281
Com_25_neg	p-Coumaric acid 4-O-hexoside	Cinnamic acids and derivatives	-5.748	0.00198712	1.46665
Com_89_neg	Uridine 5'-Diphospho-N-Acetylgalactosamine	Nucleotide And Its Derivates	-2.09533	0.00206956	1.35153
Com_772_pos	p-Nitroaniline	Benzene and substituted derivatives	-0.90937	0.00212648	1.19421
Com_731_pos	Thiamine	Vitamins	1.06533	0.0021291	1.25609
Com_238_neg	Vitamin B1	Vitamins	1.34856	0.00220128	1.12012
Com_168_neg	alpha-Amino-beta-(3-indolyl)-propionic acid	Amino Acid And Derivatives	1.22043	0.0022025	1.70002
Com_683_pos	N-Feruloyl-3-methoxytyramine	Phenolamine	-1.51133	0.00234371	1.54575
Com_119_neg	L-Sorbose	Carbohydrates And Its Derivatives	1.41345	0.00238856	1.68627
Com_635_pos	Phenylacetylglutamine	Amino Acid And Derivatives	-1.49207	0.00242668	1.13929
Com_101_neg	Koaburaside	Phenolic acids	-1.33207	0.00283355	1.24824
Com_553_pos	Adenine	Purines and purine derivatives	1.85097	0.00285161	1.40372
Com_129_neg	Crocetin	Terpenoids	1.89686	0.00285241	1.28774
Com_515_pos	N alpha-Acetyl-L-Arginine	Amino Acid And Derivatives	1.81936	0.00299663	1.09274
Com_258_neg	L-Proline	Amino Acid And Derivatives	1.0625	0.0030154	1.63037
Com_736_pos	LysoPC 19:0	Phospholipid	-1.30496	0.00302003	1.60074
Com_372_pos	N', N''-Caffeoyl, feruloylputrescine	Amines	0.962198	0.00304428	1.21695
Com_894_pos	Indole	Indoles and derivatives	1.15145	0.00312154	1.68684
Com_27_neg	Allantoin	Organoheterocyclic compounds	0.633583	0.00312314	1.25324
Com_686_pos	N-Caffeoylputrescine	Cinnamic acids and derivatives	3.67896	0.00314025	1.26849
Com_572_pos	(S)-2-Phenyloxirane	Benzene and substituted derivatives	-0.7738	0.00333883	1.02823
Com_274_neg	L-Asparagine	Amino Acid And Derivatives	-0.678682	0.00334859	1.53488
Com_9_neg	6-Sialyllactose	Carbohydrates And Its Derivatives	0.824318	0.00346542	1.42907
Com_464_pos	LysoPC 16:2	Phospholipid	-1.51529	0.003695	1.77131
Com_259_neg	Ala-Gln	Amino Acid And Derivatives	0.626878	0.00379941	1.29396
Com_511_pos	2-Aminoadipic acid	Amino Acid And Derivatives	1.31629	0.00384291	1.23619
Com_438_pos	2-Pyrrolidinone	Organoheterocyclic compounds	1.11626	0.00390313	1.81534
Com_587_pos	2-Methyladenosine	Nucleotide And Its Derivates	1.8526	0.00399705	1.68035
Com_319_neg	Deoxyribose 5-Phosphate	Pentose phosphates	1.72729	0.00404046	1.79051
Com_250_neg	Inositol	Alcohols and polyols	1.05691	0.00412925	1.40194
Com_886_pos	Levodopa	Amino Acid And Derivatives	-1.67174	0.00414524	1.10995
Com_390_pos	Nε,Nε,Nε-trimethyllysine	Amino Acid And Derivatives	0.627108	0.00414937	1.31625
Com_806_pos	D-Arabitol	Sugar Alcohols	1.1699	0.00432823	1.35059
Com_761_pos	IAA-Asp	Phytohormones	-1.16445	0.00448666	1.57269
Com_519_pos	Glycyl-L-leucine	Amino Acid And Derivatives	1.23878	0.00468645	1.74903
Com_344_neg	p-Coumaric acid-4-O-glucoside	Phenolic acids	-2.30882	0.00478339	1.65737
Com_718_pos	LysoPC 18:0	Phospholipid	1.20455	0.00489312	1.03745
Com_5_neg	L-Gulono-1,4-lactone	Sugar Acids And Its Derivatives	2.20615	0.00493417	1.24328
Com_365_pos	L-Cysteine-glutathione gisulfide	Amino Acid And Derivatives	1.22148	0.00498621	1.28197
Com_382_pos	Serotonin	Indoles and derivatives	-1.76272	0.00501831	1.44787
Com_202_neg	Fmoc-Ile-OH	Amino Acid And Derivatives	-4.31748	0.00524307	1.41206
Com_68_neg	Acetyl tryptophan	Amino Acid And Derivatives	-1.11335	0.00530176	1.70015
Com_747_pos	Limocitrin O-hexoside	Flavonoids	1.33303	0.00535181	1.60438
Com_82_neg	p-Hydroxy-cinnamic acid	Cinnamic acids and derivatives	1.00993	0.00545084	1.2062
Com_676_pos	alpha-Ionone	Terpenoids	1.31808	0.0055853	1.16886
Com_706_pos	Gentiobiose	Carbohydrates And Its Derivatives	1.12374	0.00609023	1.54112
Com_271_neg	beta-Hydroxyisobutyrate	Organic Acid And Its Derivatives	-0.916565	0.00628996	1.45112
Com_710_pos	Stachydrine	Amino Acid And Derivatives	-1.87817	0.00635214	1.15318
Com_739_pos	Viscumamide	Amino Acid And Derivatives	-1.83315	0.00640741	1.70625
Com_181_neg	p-Coumaric Acid	Cinnamic acids and derivatives	0.805086	0.00652567	1.0579
Com_111_neg	Ala-trp	Amino Acid And Derivatives	1.39995	0.00656749	1.55468
Com_416_pos	N-Methyl-a-aminoisobutyric acid	Amino Acid And Derivatives	0.894396	0.00670019	1.68632
Com_264_neg	Deoxyinosine	Nucleotide And Its Derivates	3.43696	0.00675373	1.34637
Com_646_pos	Alanine	Amino Acid And Derivatives	0.598854	0.00733338	1.1756
Com_145_neg	2–furanoic acid	Organic Acid And Its Derivatives	3.18177	0.00765346	1.41942
Com_450_pos	Tetraethylammonium fluoride	Pyrimidines and pyrimidine derivatives	0.850012	0.00766279	1.16613
Com_76_neg	Luteolin	Flavones and Flavonols	2.07852	0.00792681	1.82331
Com_493_pos	gamma-Glutamylglutamic acid	Amino Acid And Derivatives	1.36904	0.00834494	1.43987
Com_577_pos	D-Proline betaine	Amino acids and derivatives	-1.51076	0.00855615	1.00427
Com_367_pos	L-Canavanine	Amino Acid And Derivatives	-1.88612	0.00858753	1.5487
Com_634_pos	Spermine	Polyamine	1.15128	0.00861507	1.53291
Com_146_neg	alpha-D-Glucose	Carbohydrates And Its Derivatives	1.23065	0.00889744	1.22245
Com_366_pos	L-Cystathionine	Amino Acid And Derivatives	-1.08746	0.00941799	1.11682
Com_153_neg	Thymidine 5'-diphosphate	Nucleotide And Its Derivates	0.590247	0.00953948	1.73063
Com_131_neg	Isoguanosine	Alkaloids and derivatives	2.15618	0.00996111	1.04225
Com_532_pos	Cyclo(Tyr-Ala)	Amino acids and derivatives	1.327	0.0100789	1.59685
Com_855_pos	D-beta-Homophenylalanine	Amino Acid And Derivatives	-1.69782	0.0103963	1.41132
Com_160_neg	D-Histidine	Amino Acid And Derivatives	0.855553	0.0106207	1.30583
Com_681_pos	1-Methylpiperidine-2-carboxylic acid	Amino acids and derivatives	-1.85866	0.0106563	1.1868
Com_247_neg	2-Hydroxycinnamate	Cinnamic acids and derivatives	0.847781	0.0107677	1.11289
Com_595_pos	LysoPC 16:2 (2n isomer)	Phospholipid	-1.24821	0.0109931	1.47745
Com_794_pos	N6-Succinyl Adenosine	Nucleotide And Its Derivates	-0.689087	0.0110103	1.15663
Com_808_pos	6-Hydroxynicotinic acid	Pyridines and derivatives	1.57244	0.011449	1.20806
Com_86_neg	Ureidosuccinic acid	Amino Acid And Derivatives	1.19251	0.0114626	1.0216
Com_97_neg	1-O-p-Coumaroyl quinic acid	Alcohols and polyols	-0.90467	0.012252	1.01936
Com_142_neg	D-2-Hydroxypentanedioic acid	Amino Acid And Derivatives	1.61622	0.0122712	1.42335
Com_746_pos	LPC(1-acyl 16:0)	Phospholipid	3.37642	0.0124406	1.22369
Com_820_pos	2'-Deoxyguanosine-5'-monophosphate	Nucleotide And Its Derivates	-1.90449	0.0125527	1.58643
Com_846_pos	Melatonin	Indoles and derivatives	-1.47558	0.01261	1.45111
Com_155_neg	N-Acetyl-D-glucosamine 6-phosphate	Carbohydrates And Its Derivatives	1.30807	0.0129225	1.19683
Com_773_pos	1,2-Benzenedicarboxylic acid	Benzoic acids and derivatives	1.23774	0.0130284	1.74938
Com_648_pos	Glycyl-L-valine	Amino Acid And Derivatives	1.53774	0.0133288	1.55839
Com_527_pos	Isohyperoside	Flavones and Flavonols	-2.42159	0.0134454	1.55687
Com_875_pos	LPC(1-acyl 18:3)	Phospholipid	3.07316	0.013538	1.26021
Com_760_pos	SDMA	Amino Acid And Derivatives	1.28733	0.0135618	1.28436
Com_550_pos	LysoPC 18:3	Phospholipid	1.46789	0.0136842	1.06216
Com_205_neg	D-Glutamic acid	Amino Acid And Derivatives	1.05598	0.0153446	1.70707
Com_805_pos	Isonicotinic acid	Vitamins	0.928514	0.015416	1.1298
Com_869_pos	Alpha-Linolenic acid	Fatty Acyls	0.860629	0.0161455	1.12804
Com_157_neg	Uridine 5'-monophosphate	Nucleotide And Its Derivates	-0.742902	0.0163796	1.27354
Com_310_neg	4-Ethylphenol	Benzene and substituted derivatives	-0.626384	0.0167629	1.28207
Com_593_pos	Punicic acid	Fatty Acyls	0.892809	0.0170437	1.16007
Com_387_pos	Purine	Purines and purine derivatives	0.950121	0.017177	1.51965
Com_716_pos	LysoPC 16:0 (2n isomer)	Phospholipid	1.61002	0.0173	1.12439
Com_391_pos	Bornyl acetate	Phenols And Its Derivatives	0.889608	0.01775	1.29424
Com_449_pos	N1-Acetylspermine	Amines	1.09614	0.0178649	1.59546
Com_284_neg	Fumaric Acid	Tca Cycle	0.794638	0.018298	1.07762
Com_512_pos	Aspartic acid di-O-glucoside	Amino Acid And Derivatives	1.70697	0.0189559	1.55199
Com_809_pos	Docosanoic acid	Fatty Acyls	0.93237	0.0191405	1.30756
Com_492_pos	1-Methylhistidine	Amino Acid And Derivatives	0.658521	0.0192325	1.09629
Com_860_pos	1-Linoleoyl-Rac-Glycerol	Fatty Acyls	1.4032	0.0192486	1.07437
Com_642_pos	N'-Feruloyl putrescine	Phenolamides	-0.820315	0.0193756	1.6729
Com_461_pos	Agmatine	Amines	0.899356	0.0194849	1.06026
Com_707_pos	trans-3,5-Dimethoxy-4-hydroxycinnamaldehyde	Phenols And Its Derivatives	-2.54067	0.0202779	1.7436
Com_299_neg	Gingerglycolipid B	Glycerolipids	1.21234	0.0203476	1.00271
Com_335_neg	S-Methylglutathione	Amino Acid And Derivatives	1.26176	0.0207579	1.37756
Com_893_pos	5-Methoxyindoleacetic acid	Indoles and derivatives	1.31354	0.0214287	1.72854
Com_637_pos	Octadecadien-6-ynoic acid	Fatty Acyls	0.777088	0.0215674	1.10766
Com_672_pos	(-)-Carvone	Terpenoids	0.882761	0.0216555	1.29575
Com_179_neg	Isovanillin	Phenols And Its Derivatives	-0.921364	0.0217644	1.1178
Com_325_neg	Fructose	Carbohydrates And Its Derivatives	1.20736	0.0219034	1.56768
Com_260_neg	Thymidine	Nucleotide And Its Derivates	1.02669	0.0226465	1.47982
Com_740_pos	Xanthurenic acid	Quinolines and derivatives	1.64096	0.0228547	1.6888
Com_120_neg	Sodium ferulate	Cinnamic acids and derivatives	-3.76571	0.0233051	1.54569
Com_291_neg	13-HPODE	Fatty Acyls	0.884329	0.0233321	1.35377
Com_892_pos	5-Methyl-dl-tryptophan	Amino Acid And Derivatives	0.823513	0.0234868	1.44296
Com_32_neg	Lawsone	Benzene and substituted derivatives	-0.876959	0.0257066	1.43223
Com_403_pos	Homocysteic acid	Amino Acid And Derivatives	1.33977	0.0276691	1.18534
Com_517_pos	N-Sinapoylagmatine	Phenolamides	1.17565	0.0281927	1.37226
Com_267_neg	3-Hydroxy-glabrol	Flavonoids	1.11349	0.0288099	1.53008
Com_451_pos	6-Aminohexanoic acid	Amino Acid And Derivatives	0.888969	0.0290656	1.60326
Com_256_neg	L-Fucose	Carbohydrates And Its Derivatives	3.22961	0.0307379	1.55647
Com_604_pos	Dicoumarol	Coumarins and derivatives	0.977815	0.0313201	1.07907
Com_126_neg	13(S)-HOTrE	Fatty Acyls	0.733439	0.0317815	1.12539
Com_703_pos	Val-Ser	Amino Acid And Derivatives	0.841068	0.0320688	1.22551
Com_48_neg	3-Hydroxybutyrate	Organic Acid And Its Derivatives	-1.08631	0.033223	1.32153
Com_582_pos	Chalcone	Flavonoids	-1.46414	0.0339886	1.1784
Com_768_pos	(+)-Tetrandrine	Alkaloids and derivatives	-2.28152	0.034193	1.40244
Com_691_pos	MGMG (18:2)	Glycerolipids	2.06311	0.0361566	1.39694
Com_803_pos	(5-L-Glutamyl)-L-amino acid	Amino Acid And Derivatives	0.965941	0.0362631	1.27671
Com_116_neg	Saponarin	Flavonoids	1.44159	0.0365621	1.57684
Com_351_neg	N-Acetyl-L-Tryptophan	Amino acids and derivatives	-1.3951	0.0367465	1.66703
Com_647_pos	Alnustone	Phenylpropanoids and polyketides	1.20565	0.0383899	1.13885
Com_720_pos	Asp-phe	Amino Acid And Derivatives	0.947604	0.0390421	1.34018
Com_759_pos	Methyl linoleate	Fatty Acyls	0.722291	0.0391558	1.24718
Com_671_pos	dUDP	Nucleotide And Its Derivates	-0.897181	0.0393133	1.09403
Com_158_neg	Sibiricose A5	Phenylpropanoids	-2.23653	0.0396911	1.64109
Com_738_pos	Linoleic acid	Fatty Acyls	0.637096	0.0408766	1.31628
Com_216_neg	D-threo-Isocitric acid	Organic Acid And Its Derivatives	3.01421	0.0410608	1.23851
Com_530_pos	Isomangiferin	Xanthone	1.27707	0.0417031	1.09351
Com_58_neg	Isocitrate	Organic Acid And Its Derivatives	3.07648	0.041738	1.22785
Com_708_pos	Orotic acid	Vitamins	1.26425	0.0422803	1.23183
Com_84_neg	H-HoArg-OH	Amino Acid And Derivatives	1.43436	0.0432003	1.37937
Com_535_pos	14,15-Dehydrocrepenynic acid	Fatty Acyls	0.857605	0.0434969	1.18941
Com_125_neg	3-O-Feruloylquinic acid	Alcohols and polyols	-0.709538	0.0442032	1.36237
Com_307_neg	(7S,8S)-DiHODE	Fatty Acyls	2.6472	0.0442789	1.24639
Com_149_neg	Citric acid	Tca Cycle	3.07866	0.0443538	1.21334
Com_586_pos	N-Sinapoyl agmatine	Phenols And Its Derivatives	1.2939	0.0461278	1.54097
Com_211_neg	D-Galacturonic acid	Carbohydrates And Its Derivatives	3.44667	0.0479292	1.21543
Com_409_pos	6-Paradol	Benzene and substituted derivatives	1.6148	0.0486905	1.32824
Com_217_neg	9-KODE	Fatty Acyls	0.810258	0.0492962	1.18638
Com_652_pos	H-Gly-Pro-OH	Amino Acid And Derivatives	0.723742	0.0495426	1.11704
