# Supplementary material for: OsAlR3 regulates aluminum tolerance through promoting the secretion of organic acids and the expression of antioxidant genes in rice
Source: BMC Plant Biol. 2024 Jun 28;24:618. doi: 10.1186/s12870-024-05298-9 (PMC11212236; doi:10.1186/s12870-024-05298-9)
Supplement: Supplementary file 11 — Supplementary Material 11 [file 12870_2024_5298_MOESM11_ESM.xlsx]

## Sheet: Sheet1
Table S11. The differently accumulated metabolites (DAMs) in WT plants under Al stress compared with the WT plants under normal conditions.
Compound_ID	Name	Class	log2FC	Pvalue	VIP
Com_275_neg	L-Glutamine	Amino Acid And Derivatives	1.14255	7.47494e-06	1.71041
Com_570_pos	L-Ornithine	Amino Acid And Derivatives	1.30928	1.10108e-05	1.30583
Com_702_pos	trans-3-Hydroxy-L-proline	Amino Acid And Derivatives	0.622424	2.71034e-05	1.41703
Com_341_neg	5-oxoproline	Amino Acid And Derivatives	1.92563	2.83498e-05	1.21962
Com_889_pos	D-Pyroglutamic acid	Amino Acid And Derivatives	2.10766	2.91845e-05	1.23684
Com_78_neg	Adipic acid	Organic Acid And Its Derivatives	0.953545	3.26528e-05	1.64526
Com_244_neg	Eicosadienoic acid	Fatty Acyls	-1.16015	5.87507e-05	2.48379
Com_241_neg	2,2-Dimethylsuccinic acid	Organic Acid And Its Derivatives	1.05956	0.000194658	1.59468
Com_287_neg	alpha-Ketoglutaric acid	Tca Cycle	1.01621	0.000231023	1.73657
Com_358_neg	2-Methylpentanedioic acid	Organic Acid And Its Derivatives	1.66029	0.000269107	1.17427
Com_567_pos	D-glutamine	Amino Acid And Derivatives	0.799611	0.000399713	2.27718
Com_520_pos	L-Alanine	Amino Acid And Derivatives	0.973968	0.000444997	2.57561
Com_414_pos	D-Panthenol	Fatty Acyls	1.24548	0.000450273	1.24091
Com_853_pos	2-Methoxyhexadecanoate	Fatty Acyls	-1.21366	0.00046239	1.4904
Com_683_pos	N-Feruloyl-3-methoxytyramine	Phenolamine	-1.63848	0.000508285	2.37274
Com_314_neg	Lactic acid	Organic Acid And Its Derivatives	1.98889	0.000524141	1.70559
Com_482_pos	Glutamine	Amino Acid And Derivatives	0.973561	0.000600936	1.46581
Com_474_pos	Dl-Alanyl-glycine	Amino Acid And Derivatives	0.904387	0.000766518	1.44677
Com_160_neg	D-Histidine	Amino Acid And Derivatives	0.765388	0.000768864	1.66343
Com_418_pos	Oleoylethanolamide	Amines	1.08928	0.000772235	1.44794
Com_536_pos	Diethanolamine	Amines	0.903389	0.000985768	2.29078
Com_525_pos	D-Proline	Amino Acid And Derivatives	1.51708	0.00100063	2.23828
Com_728_pos	DL-Glutamine	Amino Acid And Derivatives	0.867583	0.00100289	1.76789
Com_379_pos	Maleic acid	Organic Acid And Its Derivatives	1.50298	0.00121574	2.2027
Com_124_neg	2-Amino-3-hydroxypropionic acid	Amino Acid And Derivatives	0.825577	0.00141007	2.28395
Com_601_pos	D-Serine	Amino Acid And Derivatives	0.710576	0.00141796	2.27262
Com_522_pos	DL-Citrulline	Amino Acid And Derivatives	0.895369	0.00144357	1.10725
Com_192_neg	9,10-EODE	Fatty Acyls	1.8178	0.00149694	1.63265
Com_609_pos	D-Threonine	Amino Acid And Derivatives	0.598864	0.00154746	2.27623
Com_359_neg	Dulcitol	Carbohydrates And Its Derivatives	-0.853026	0.0015475	1.17328
Com_147_neg	L-Pyroglutamic acid	Amino Acid And Derivatives	2.01803	0.00163702	1.2779
Com_382_pos	Serotonin	Indoles and derivatives	-1.7402	0.00165482	2.03683
Com_383_pos	Sarcosine	Amino Acid And Derivatives	0.932624	0.00167086	2.62865
Com_273_neg	L-Threonine	Amino Acid And Derivatives	0.763334	0.00181473	1.52669
Com_622_pos	L-Leucyl-L-phenylalanine	Amino acids and derivatives	-0.947903	0.00196766	1.37504
Com_87_neg	L-Lactic acid	Organic Acid And Its Derivatives	1.74183	0.00218799	1.58119
Com_305_neg	Salidroside	Glycosides	1.86158	0.00223326	1.54226
Com_367_pos	L-Canavanine	Amino Acid And Derivatives	-1.66807	0.00226234	1.94591
Com_563_pos	Glycine	Amino Acid And Derivatives	1.47991	0.00231145	2.44622
Com_166_neg	D-Lactic acid	Organic Acid And Its Derivatives	2.11513	0.00242679	1.7479
Com_191_neg	(-)-Jasmonoyl-L-isoleucine	Phytohormones	1.33925	0.00242815	1.96561
Com_397_pos	Ala-gly	Amino Acid And Derivatives	0.820152	0.00252891	2.00732
Com_568_pos	L-Citrulline	Amino Acid And Derivatives	1.09973	0.00261462	1.22885
Com_891_pos	1-Methylnicotinamide	Pyridines and derivatives	1.13734	0.00287539	1.45769
Com_54_neg	N-Acetylalanine	Amino Acid And Derivatives	0.835772	0.0030228	1.48056
Com_228_neg	Caffeic acid O-glucoside	Cinnamic acids and derivatives	-2.22113	0.00308154	2.05231
Com_225_neg	N-Acetyl-L-glutamic acid	Amino Acid And Derivatives	1.4072	0.00311921	1.14718
Com_545_pos	2-Phenylethyl glucosinolate	Carbohydrates And Its Derivatives	-1.12323	0.00345669	1.75108
Com_796_pos	2-Hydroxy-6-Aminopurine	Purines and purine derivatives	1.2297	0.00355518	1.02914
Com_151_neg	cis-Aconitic acid	Tca Cycle	1.12383	0.00370567	1.11424
Com_610_pos	Nicotinamide	Vitamins	-1.26731	0.00397534	1.95844
Com_22_neg	ADP-ribose	Nucleotide And Its Derivates	-1.43791	0.00407616	1.68987
Com_571_pos	6-Deoxyfagomine	Alkaloids and derivatives	0.655691	0.00422815	1.45473
Com_125_neg	3-O-Feruloylquinic acid	Alcohols and polyols	-0.7971	0.00439702	2.10202
Com_366_pos	L-Cystathionine	Amino Acid And Derivatives	-1.26544	0.00444386	1.83766
Com_398_pos	Allopurinol	Nucleotide And Its Derivates	1.16431	0.00479443	1.46021
Com_51_neg	Lysope 16:0	Phospholipid	2.2782	0.00540274	1.36265
Com_646_pos	Alanine	Amino Acid And Derivatives	0.918827	0.00546377	2.53948
Com_643_pos	Artemisinin	Terpenoids	0.638803	0.00554082	1.92396
Com_617_pos	L-serine	Amino Acid And Derivatives	0.658148	0.00565273	1.99978
Com_550_pos	LysoPC 18:3	Phospholipid	1.98245	0.00607603	2.05086
Com_338_neg	N-[(-)-Jasmonoyl]-(L)-Isoleucine	Phytohormones	1.02459	0.00668992	1.80948
Com_375_pos	N',N'',N'''-Di-p-hydroxybenxoyl, feruloylagmatine	Amines	-1.34887	0.00689365	1.23668
Com_827_pos	N-Feruloyltyramine	Phenols And Its Derivatives	0.888151	0.00698755	1.03141
Com_145_neg	2–furanoic acid	Organic Acid And Its Derivatives	2.7037	0.00713529	1.77113
Com_721_pos	6-Aminocaproic acid	Fatty Acyls	0.615886	0.00744388	1.32272
Com_236_neg	Gallic acid O-Hexoside	Benzoic acids and derivatives	-1.11102	0.00768191	1.57281
Com_548_pos	Feruloyltyramine	Cinnamic acids and derivatives	0.958186	0.00787941	1.058
Com_119_neg	L-Sorbose	Carbohydrates And Its Derivatives	0.959916	0.0079237	1.62003
Com_528_pos	L-Alanyl-L-Phenylalanine	Amino acids and derivatives	-0.899724	0.0082195	1.36611
Com_688_pos	LysoPC 20:4	Phospholipid	2.30668	0.00999528	2.21723
Com_111_neg	Ala-trp	Amino Acid And Derivatives	1.1961	0.0101054	1.90813
Com_233_neg	4'-Hydroxyacetophenone	Ketones	0.962043	0.0101904	1.45315
Com_297_neg	Ethylvanillin	Carbonyl compounds	0.673605	0.0102035	2.06303
Com_258_neg	L-Proline	Amino Acid And Derivatives	0.935562	0.0104032	2.02796
Com_598_pos	LysoPC 18:1	Phospholipid	2.09527	0.0110255	2.29023
Com_743_pos	LPC(1-acyl 18:2)	Phospholipid	2.49599	0.0111842	2.38811
Com_716_pos	LysoPC 16:0 (2n isomer)	Phospholipid	2.01592	0.0115012	1.97779
Com_108_neg	Jasmonic acid	Phytohormones	1.37668	0.0115262	1.51092
Com_845_pos	Lysine	Amino Acid And Derivatives	0.827804	0.0118136	2.03155
Com_438_pos	2-Pyrrolidinone	Organoheterocyclic compounds	0.61483	0.0120496	1.41264
Com_793_pos	N-Acetyl-Dl-glutamic acid	Amino Acid And Derivatives	2.41159	0.0121027	1.73971
Com_599_pos	LysoPC 18:2 (2n isomer)	Phospholipid	2.43296	0.012177	2.37748
Com_214_neg	N-lactoyl-phenylalanine	Organic Acid And Its Derivatives	1.02315	0.0124056	1.19211
Com_479_pos	Proline	Amino Acid And Derivatives	1.47284	0.0126254	2.11206
Com_596_pos	LysoPC 18:3 (2n isomer)	Phospholipid	2.30635	0.0129431	2.32841
Com_473_pos	LysoPC 16:1	Phospholipid	0.757909	0.0129705	2.03626
Com_747_pos	Limocitrin O-hexoside	Flavonoids	1.0159	0.0130166	1.721
Com_213_neg	12OHJA-Ile-1	Phytohormones	1.24293	0.0134161	1.78268
Com_718_pos	LysoPC 18:0	Phospholipid	1.35524	0.0134189	1.6038
Com_879_pos	Denin	Steroids and steroid derivatives	1.40024	0.0140034	1.36541
Com_551_pos	LysoPC 18:2	Phospholipid	2.56609	0.0140077	2.40534
Com_72_neg	Octanedioic acid	Organic Acid And Its Derivatives	0.883981	0.0142802	1.65733
Com_742_pos	LPC(1-acyl 18:1)	Phospholipid	2.23246	0.0146503	2.14508
Com_597_pos	LysoPC 18:1 (2n isomer)	Phospholipid	2.20471	0.0147696	2.15334
Com_34_neg	Ureidoisobutyric acid	Organic Acid And Its Derivatives	0.916066	0.0149174	1.17503
Com_37_neg	LysoPE 16:0 (2n isomer)	Phospholipid	2.1934	0.0151415	1.96613
Com_619_pos	2-alpha-Linolenoyl-glycerol	Glycerolipids	1.26423	0.0157583	1.25167
Com_299_neg	Gingerglycolipid B	Glycerolipids	1.47838	0.0165133	1.74762
Com_211_neg	D-Galacturonic acid	Carbohydrates And Its Derivatives	3.24552	0.016952	1.81952
Com_498_pos	L-Pipecolate	Amino Acid And Derivatives	0.645922	0.0178584	1.17466
Com_690_pos	MAG (18:1)	Glycerolipids	0.747025	0.0181366	1.18538
Com_172_neg	Aminomalonic acid	Amino Acid And Derivatives	0.706589	0.0184427	1.45952
Com_730_pos	L-lysine	Amino Acid And Derivatives	0.734401	0.018953	1.87388
Com_362_pos	L-Saccharopine	Amino Acid And Derivatives	-0.634714	0.0203009	1.19691
Com_577_pos	D-Proline betaine	Amino acids and derivatives	1.13141	0.0208875	1.02713
Com_139_neg	Carvacrol	Terpenoids	0.790792	0.0211582	1.19239
Com_746_pos	LPC(1-acyl 16:0)	Phospholipid	3.09901	0.0212617	1.59689
Com_860_pos	1-Linoleoyl-Rac-Glycerol	Fatty Acyls	1.62423	0.0216143	1.75605
Com_786_pos	LysoPC 20:2	Phospholipid	1.32292	0.0230547	2.27555
Com_600_pos	LysoPE 18:2 (2n isomer)	Phospholipid	2.85226	0.0231729	2.34574
Com_587_pos	2-Methyladenosine	Nucleotide And Its Derivates	1.30478	0.0232795	1.6421
Com_70_neg	Dihydroartemisinic acid	Terpenoids	-1.01256	0.0239578	2.08745
Com_284_neg	Fumaric Acid	Tca Cycle	0.678005	0.0243196	1.31935
Com_875_pos	LPC(1-acyl 18:3)	Phospholipid	2.97824	0.0259562	1.74509
Com_738_pos	Linoleic acid	Fatty Acyls	0.665009	0.0261004	1.92695
Com_412_pos	N',N'',N'''-Di-p-coumaroyl, p-hydroxybenxoylagmatine	Amines	2.56341	0.0264625	2.31422
Com_58_neg	Isocitrate	Organic Acid And Its Derivatives	2.76336	0.0268517	1.73071
Com_142_neg	D-2-Hydroxypentanedioic acid	Amino Acid And Derivatives	1.16798	0.0269192	1.46838
Com_16_neg	D-Arabinono-1,4-lactone	Carbohydrates And Its Derivatives	1.34908	0.0282427	1.59486
Com_149_neg	Citric acid	Tca Cycle	2.79531	0.0290084	1.73971
Com_829_pos	N-Feruloylserotonin	Phenolamides	1.4539	0.0291085	1.96999
Com_471_pos	MAG (18:2)	Glycerolipids	0.731794	0.0298814	1.23206
Com_446_pos	N-Acetyl-L-valine	Amino Acid And Derivatives	-0.884732	0.0311064	1.57877
Com_687_pos	MAG (18:3)	Glycerolipids	1.56393	0.031947	1.99211
Com_216_neg	D-threo-Isocitric acid	Organic Acid And Its Derivatives	2.64322	0.0324265	1.70398
Com_732_pos	Phe-Phe	Amino Acid And Derivatives	-1.09864	0.0328687	1.12736
Com_106_neg	Guanosine 5'-diphosphate	Nucleotide And Its Derivates	-0.784928	0.0332804	1.32846
Com_288_neg	Citramalate	Organic Acid And Its Derivatives	0.967686	0.0336311	1.75262
Com_506_pos	Benzamide	Benzene and substituted derivatives	-1.33433	0.0353193	1.0014
Com_633_pos	Auramine O	Amines	-0.844045	0.0356181	1.59637
Com_715_pos	5-O-Caffeoylshikimic acid	Cinnamic acids and derivatives	1.81674	0.035687	2.06688
Com_179_neg	Isovanillin	Phenols And Its Derivatives	-0.792592	0.0358047	1.38045
Com_231_neg	sesamolin	Organoheterocyclic compounds	-1.03712	0.0363743	1.30079
Com_413_pos	C-pentosyl-apeignin O-feruloylhexoside	Flavonoids	-1.66495	0.0368066	1.681
Com_649_pos	Nepsilon-Acetyl-L-lysine	Amino Acid And Derivatives	-0.850022	0.0393747	1.99651
Com_809_pos	Docosanoic acid	Fatty Acyls	0.698248	0.0400883	1.40381
Com_812_pos	Dl-2-Aminooctanoic Acid	Amino Acid And Derivatives	-0.612331	0.0404062	2.08693
Com_647_pos	Alnustone	Phenylpropanoids and polyketides	1.24348	0.0427519	1.66062
Com_798_pos	Guanosine monophosphate	Nucleotide And Its Derivates	0.99597	0.043645	1.44217
Com_262_neg	Chlorogenic acid methyl ester	Alcohols and polyols	-0.928837	0.045525	2.18299
Com_604_pos	Dicoumarol	Coumarins and derivatives	0.995448	0.047916	1.56953
Com_744_pos	LPC(1-acyl 16:1)	Phospholipid	0.736378	0.0493841	2.12995
