# Supplementary material for: OsAlR3 regulates aluminum tolerance through promoting the secretion of organic acids and the expression of antioxidant genes in rice
Source: BMC Plant Biol. 2024 Jun 28;24:618. doi: 10.1186/s12870-024-05298-9 (PMC11212236; doi:10.1186/s12870-024-05298-9)
Supplement: Supplementary file 12 — Supplementary Material 12 [file 12870_2024_5298_MOESM12_ESM.xlsx]

## Sheet: Sheet1
Table S12. The differently accumulated metabolites (DAMs) in osalr3 lines under Al stress compared with osalr3 lines under normal conditions.
Compound_ID	Name	Class	log2FC	Pvalue	VIP
Com_539_pos	DIMBOA glucoside	Carbohydrates And Its Derivatives	2.14591	9.07824e-08	1.72316
Com_377_pos	1,5-Diaminopentane	Amines	-2.27098	1.60457e-06	2.0651
Com_729_pos	VitaMin U	Vitamins	-2.34115	2.22165e-06	1.95835
Com_785_pos	Lappaconitine	Terpenoids	4.39591	6.02631e-06	1.88992
Com_112_neg	D-Fructose 6-Phosphate	Carbohydrates And Its Derivatives	1.19778	7.50144e-06	1.41784
Com_433_pos	Dl-3-Hydroxynorvaline	Amino Acid And Derivatives	1.10577	8.9678e-06	1.15102
Com_622_pos	L-Leucyl-L-phenylalanine	Amino acids and derivatives	1.56661	1.28649e-05	1.83222
Com_706_pos	Gentiobiose	Carbohydrates And Its Derivatives	-1.20339	3.47066e-05	1.85369
Com_417_pos	N-Methyl-L-arginine hydrochloride	Amino Acid And Derivatives	-2.47687	3.95677e-05	1.55766
Com_833_pos	Adenosine	Nucleotide And Its Derivates	4.04162	5.60392e-05	2.15249
Com_572_pos	(S)-2-Phenyloxirane	Benzene and substituted derivatives	1.31469	5.71676e-05	1.98489
Com_305_neg	Salidroside	Glycosides	1.8663	6.29566e-05	1.23754
Com_110_neg	carbamaoyl asparatate	Amino Acid And Derivatives	-2.45225	6.4021e-05	2.06587
Com_482_pos	Glutamine	Amino Acid And Derivatives	1.42547	6.92898e-05	1.72682
Com_339_neg	3-N-Methyl-L-histidine	Amino Acid And Derivatives	-1.62044	7.27282e-05	1.98286
Com_653_pos	L-Glutamic acid	Amino Acid And Derivatives	1.04538	8.49705e-05	1.03057
Com_540_pos	O-Feruloyl coumarin	Cinnamic acids and derivatives	3.52883	8.71967e-05	1.8908
Com_529_pos	5-Aminoimidazole ribonucleotide	Nucleotide And Its Derivates	2.12906	8.79185e-05	2.08095
Com_521_pos	L-aspartic Acid	Amino Acid And Derivatives	1.15151	0.000120339	1.19349
Com_20_neg	N-Acetylglucosamine 1-phosphate	Carbohydrates And Its Derivatives	1.08288	0.000137443	1.57617
Com_498_pos	L-Pipecolate	Amino Acid And Derivatives	1.17672	0.000157865	1.71964
Com_497_pos	Pipecolic acid	Amino Acid And Derivatives	1.06286	0.000161349	1.85023
Com_436_pos	Cycloleucine	Amino Acid And Derivatives	0.982573	0.000184954	1.76542
Com_772_pos	p-Nitroaniline	Benzene and substituted derivatives	1.30688	0.000194376	1.93506
Com_802_pos	Methionine sulfoxide	Amino Acid And Derivatives	-2.17322	0.000198238	2.03454
Com_39_neg	Shikimic Acid	Alcohols and polyols	-1.33702	0.000201447	1.97426
Com_753_pos	B Eupalinolide	Terpenoids	-0.74277	0.000202544	1.12381
Com_839_pos	sn-Glycero-3-phosphocholine	Glycerophospholipids	2.67441	0.000228342	2.05553
Com_308_neg	D-Xylonic acid	Organic Acid And Its Derivatives	0.700573	0.000284173	1.06892
Com_680_pos	Phenylethanolamine	Amines	1.23002	0.000290668	1.97933
Com_401_pos	glutathione disulfide	Amino Acid And Derivatives	2.07897	0.000324683	1.32086
Com_366_pos	L-Cystathionine	Amino Acid And Derivatives	1.26218	0.000325398	1.4867
Com_591_pos	p-Coumaroyl-2-hydroxyputrescine	Cinnamic acids and derivatives	2.45052	0.000342054	1.31982
Com_209_neg	Creatine	Amino Acid And Derivatives	1.28772	0.000353054	2.02587
Com_713_pos	Tyramine	Benzene and substituted derivatives	1.21974	0.000380727	1.88218
Com_790_pos	N-Acetyl-L-leucine	Amino Acid And Derivatives	-1.39637	0.000384821	1.55845
Com_396_pos	Aspartic Acid	Amino Acid And Derivatives	1.18333	0.000387573	1.17562
Com_273_neg	L-Threonine	Amino Acid And Derivatives	-0.985408	0.000398996	1.58033
Com_274_neg	L-Asparagine	Amino Acid And Derivatives	0.732257	0.000402562	1.87002
Com_728_pos	DL-Glutamine	Amino Acid And Derivatives	0.948665	0.0004043	1.55338
Com_748_pos	L-Homocystine	Amino Acid And Derivatives	4.13339	0.000405535	2.15446
Com_311_neg	D-Erythrose 4-phosphate	Carbohydrates And Its Derivatives	0.795919	0.000411376	1.56825
Com_174_neg	Syringic acid O-glucoside	Flavonoids	-1.83278	0.000452765	1.73455
Com_515_pos	N alpha-Acetyl-L-Arginine	Amino Acid And Derivatives	-2.61345	0.000492906	1.7698
Com_397_pos	Ala-gly	Amino Acid And Derivatives	0.682847	0.000498907	1.34386
Com_235_neg	Tanshinlactone	Steroids and steroid derivatives	4.56515	0.000540642	1.94412
Com_631_pos	2,6-Diaminooimelic Acid	Organic Acid And Its Derivatives	-1.83159	0.000567689	1.55728
Com_669_pos	Indole-3-acetamide	Indoles and derivatives	-1.23376	0.00057602	1.74492
Com_390_pos	Nε,Nε,Nε-trimethyllysine	Amino Acid And Derivatives	-0.778414	0.000599031	1.83915
Com_825_pos	Nicotianamine	Amino Acid And Derivatives	0.841122	0.000672237	1.40696
Com_277_neg	D-Xylulose 5-phosphate	Pentose phosphates	1.00097	0.000768582	1.17353
Com_236_neg	Gallic acid O-Hexoside	Benzoic acids and derivatives	-1.3912	0.000891872	1.57002
Com_122_neg	alpha-D-Galactose 1-phosphate	Carbohydrates And Its Derivatives	0.978346	0.000898115	1.01739
Com_259_neg	Ala-Gln	Amino Acid And Derivatives	-0.784804	0.000908107	1.83823
Com_317_neg	D-Arabinose 5-phosphate	Pentose phosphates	0.922002	0.000953725	1.14209
Com_710_pos	Stachydrine	Amino Acid And Derivatives	2.34983	0.000960127	1.66217
Com_327_neg	Ribulose-5-phosphate	Carbohydrates And Its Derivatives	1.22928	0.00110234	2.02345
Com_163_neg	Aspartate	Amino Acid And Derivatives	0.958157	0.00111547	1.14502
Com_144_neg	D-Mannose 6-phosphate	Carbohydrates And Its Derivatives	1.34624	0.00114467	1.27818
Com_104_neg	3-Ureidopropionate	Organic Acid And Its Derivatives	0.823772	0.00115172	1.94468
Com_890_pos	2-(Dimethylamino)Guanosine	Nucleotide And Its Derivates	-1.8613	0.00115806	1.60137
Com_330_neg	D-Glucose 1-phosphate	Carbohydrates And Its Derivatives	1.57263	0.00117791	1.58532
Com_102_neg	Ribose 5-phosphate	Carbohydrates And Its Derivatives	1.0779	0.00123151	1.78083
Com_331_neg	Phosphoenolpyruvic acid	Organic Acid And Its Derivatives	3.49063	0.00130145	1.78007
Com_730_pos	L-lysine	Amino Acid And Derivatives	0.708805	0.0013784	1.46527
Com_301_neg	L-Rhamnose	Carbohydrates And Its Derivatives	-3.58415	0.00141339	1.83627
Com_881_pos	(-)-Norepinephrine N-hexoside	Glycosides	-1.93322	0.00152633	1.64603
Com_618_pos	L-2-Aminoadipic acid	Amino acids and derivatives	-1.22535	0.00160716	1.26077
Com_632_pos	iP9G	Phytohormones	0.902588	0.00162488	1.96829
Com_845_pos	Lysine	Amino Acid And Derivatives	0.662427	0.0017021	1.31705
Com_162_neg	D-Gluconic acid	Carbohydrates And Its Derivatives	-1.48103	0.00170976	1.48295
Com_495_pos	Trimethyllysine	Amino Acid And Derivatives	-0.820842	0.00183955	1.84221
Com_148_neg	Lactobionic acid	Carbohydrates And Its Derivatives	-0.836642	0.0019461	1.50276
Com_685_pos	N-Feruloylputrescine	Cinnamic acids and derivatives	3.70711	0.00197513	1.98181
Com_787_pos	gamma-Glu-Leu	Amino Acid And Derivatives	-1.92761	0.0020563	1.95721
Com_528_pos	L-Alanyl-L-Phenylalanine	Amino acids and derivatives	1.3074	0.00217789	1.59398
Com_71_neg	N-Acetyl-L-methionine	Amino Acid And Derivatives	2.45996	0.00219135	2.05499
Com_12_neg	UDP-D-xylose	Nucleotide And Its Derivates	2.3489	0.0022887	1.32515
Com_737_pos	Scopine	Organoheterocyclic compounds	-1.00421	0.00234617	1.34013
Com_5_neg	L-Gulono-1,4-lactone	Sugar Acids And Its Derivatives	-2.8273	0.00239093	1.80649
Com_128_neg	Arbutin	Carbohydrates And Its Derivatives	-1.17118	0.00252959	1.85334
Com_577_pos	D-Proline betaine	Amino acids and derivatives	2.13832	0.00253128	1.5961
Com_561_pos	N-Feruloylspermidine	Phenolamides	4.57899	0.00255854	2.07497
Com_309_neg	Pantetheine	Vitamins	1.78294	0.00261186	1.5948
Com_681_pos	1-Methylpiperidine-2-carboxylic acid	Amino acids and derivatives	2.23107	0.00267438	1.62558
Com_54_neg	N-Acetylalanine	Amino Acid And Derivatives	-1.02535	0.00269107	1.4576
Com_379_pos	Maleic acid	Organic Acid And Its Derivatives	-0.883809	0.00278615	1.03739
Com_194_neg	4-Hydroxyisoleucine	Amino Acid And Derivatives	0.796609	0.00291755	1.15971
Com_648_pos	Glycyl-L-valine	Amino Acid And Derivatives	-1.31273	0.00293656	1.45983
Com_639_pos	iP7G	Phytohormones	0.636005	0.00299642	1.70046
Com_806_pos	D-Arabitol	Sugar Alcohols	-1.40775	0.00299974	1.83729
Com_514_pos	Trigonelline	Alkaloids and derivatives	1.71298	0.00309178	1.40174
Com_47_neg	Sakuranetin	Flavanones	-0.724344	0.00310182	1.59026
Com_86_neg	Ureidosuccinic acid	Amino Acid And Derivatives	-2.21145	0.00329004	2.13358
Com_602_pos	L-Leucyl-L-alanine	Amino Acid And Derivatives	0.772362	0.00341937	1.34927
Com_674_pos	2-Methylcinnamic acid	Cinnamic acids and derivatives	4.2453	0.00355168	2.02887
Com_172_neg	Aminomalonic acid	Amino Acid And Derivatives	-0.934284	0.00363365	1.56244
Com_249_neg	1-O-Galloyl-D-glucose	Tannins	-0.968211	0.00395173	1.36408
Com_868_pos	L-Methionine	Amino Acid And Derivatives	1.83711	0.00400869	1.86506
Com_80_neg	Sorbitol 6-phosphate	Carbohydrates And Its Derivatives	0.99176	0.00418606	1.50867
Com_735_pos	Hordatine A	Benzene and substituted derivatives	-3.20517	0.00424048	1.68975
Com_250_neg	Inositol	Alcohols and polyols	-1.01633	0.00424735	1.52692
Com_783_pos	thiamine phosphate	Nucleotide And Its Derivates	2.16469	0.00431739	1.83464
Com_171_neg	2,3-Dihydroxybenzoic acid	Benzoic acids and derivatives	1.25026	0.00436191	1.76111
Com_322_neg	D-Galactonic acid	Organic Acid And Its Derivatives	-1.48947	0.0044981	1.44606
Com_455_pos	Ambroxane	Ethers	-0.777717	0.0044996	1.61102
Com_828_pos	NG,NG-Dimethyl-L-arginine	Amino Acid And Derivatives	-1.76148	0.00488762	1.70274
Com_474_pos	Dl-Alanyl-glycine	Amino Acid And Derivatives	1.27216	0.00516038	1.62522
Com_808_pos	6-Hydroxynicotinic acid	Pyridines and derivatives	-1.21428	0.00533382	1.04638
Com_511_pos	2-Aminoadipic acid	Amino Acid And Derivatives	-1.19248	0.00540588	1.26794
Com_642_pos	N'-Feruloyl putrescine	Phenolamides	0.634181	0.00557551	1.47513
Com_218_neg	D-Glucose 6-phosphate	Carbohydrates And Its Derivatives	1.26538	0.00575291	1.20679
Com_562_pos	N-Feruloylagmatine	Phenolamides	2.19588	0.00611792	1.08302
Com_827_pos	N-Feruloyltyramine	Phenols And Its Derivatives	1.88543	0.00612105	1.7449
Com_156_neg	D-Ribose 5-phosphate	Pentose phosphates	0.910238	0.00638943	1.00898
Com_143_neg	D-3-Phosphoglyceric acid	Sugar Acids And Its Derivatives	2.50809	0.00656372	1.90894
Com_871_pos	S-Sulfo-L-cysteine	Amino Acid And Derivatives	-1.19849	0.00668735	1.80682
Com_526_pos	L-arginine	Amino Acid And Derivatives	-1.33255	0.00743509	1.75171
Com_276_neg	D-Ribose 5-phophate	Organic Acid And Its Derivatives	1.2176	0.00754345	2.01747
Com_226_neg	Cyclic AMP	Nucleotide And Its Derivates	1.79952	0.00768536	1.43451
Com_775_pos	p-Coumaraldehyde	Phenylpropanoids and polyketides	1.08621	0.00770614	1.14781
Com_336_neg	4-Hydroxy-3-methoxycinnamic acid	Cinnamic acids and derivatives	-1.14675	0.00770894	1.06651
Com_164_neg	Dl-Glutamic acid	Amino Acid And Derivatives	0.680053	0.00773961	1.02321
Com_867_pos	Homocysteine	Amino Acid And Derivatives	1.12097	0.00790004	1.28431
Com_195_neg	Pyridoxal 5-phosphate monohydrate	Pyridines and derivatives	1.49887	0.00795886	1.77747
Com_894_pos	Indole	Indoles and derivatives	-0.62116	0.00799908	1.03061
Com_89_neg	Uridine 5'-Diphospho-N-Acetylgalactosamine	Nucleotide And Its Derivates	2.71048	0.00839843	1.95205
Com_13_neg	1-O-Gentisoyl-D-glucoside	Phenolic acids	-0.658481	0.00849044	1.43817
Com_661_pos	N6-(2-Hydroxyethyl)adenosine	Nucleotide And Its Derivates	-1.72971	0.00861024	1.64347
Com_548_pos	Feruloyltyramine	Cinnamic acids and derivatives	1.98228	0.00865871	1.70725
Com_256_neg	L-Fucose	Carbohydrates And Its Derivatives	-3.25106	0.00905924	1.69812
Com_187_neg	2,6-Dihydroxybenzoic acid	Benzoic acids and derivatives	1.09159	0.00954622	1.67283
Com_610_pos	Nicotinamide	Vitamins	1.01751	0.00970102	1.24594
Com_479_pos	Proline	Amino Acid And Derivatives	-0.872753	0.00984362	1.02637
Com_422_pos	Pyridoxamine	Pyridines and derivatives	-1.306	0.0098612	1.88691
Com_668_pos	Hypoxanthine-9-beta-D-Arabinofuranoside	Nucleotide And Its Derivates	2.9901	0.0102133	2.05497
Com_578_pos	4-Hydroxymandelonitrile	Phenols And Its Derivatives	1.27924	0.0105075	1.92674
Com_891_pos	1-Methylnicotinamide	Pyridines and derivatives	-1.55608	0.010884	1.62327
Com_476_pos	Dl-Indole-3-lactic acid	Indoles and derivatives	-0.59186	0.0111454	1.07045
Com_461_pos	Agmatine	Amines	-1.19557	0.0111735	1.59732
Com_22_neg	ADP-ribose	Nucleotide And Its Derivates	-1.53147	0.0111766	1.46145
Com_165_neg	Dihydroxyacetone phosphate	Carbohydrates And Its Derivatives	0.630436	0.0120687	1.05756
Com_90_neg	UDP-galactose	Nucleotide And Its Derivates	3.33147	0.0122368	1.48297
Com_371_pos	N', N''-DiFeruloylagamtine-N-arabinoside	Amines	-1.01052	0.0123484	1.49935
Com_93_neg	Ribose 1-phosphate	Carbohydrates And Its Derivatives	0.849579	0.0124059	1.05853
Com_586_pos	N-Sinapoyl agmatine	Phenols And Its Derivatives	-1.04314	0.0131353	1.32433
Com_817_pos	dCMP	Nucleotide And Its Derivates	1.14916	0.0135192	1.68565
Com_664_pos	2,6-Dimethoxybenzoquinone	Quinones	-1.35279	0.0140645	1.88633
Com_505_pos	Pyridoxine O-glucoside	Vitamins	-1.33856	0.0146956	1.51779
Com_398_pos	Allopurinol	Nucleotide And Its Derivates	-1.5719	0.014777	1.60756
Com_323_neg	Isovanillic acid	Benzoic acids and derivatives	-0.706326	0.0152302	1.1388
Com_448_pos	N8-Acetylspermidine	Organic Acid And Its Derivatives	1.79738	0.0155649	1.82901
Com_855_pos	D-beta-Homophenylalanine	Amino Acid And Derivatives	1.96023	0.0163802	1.85961
Com_132_neg	5'-Adenylic acid	Pentose phosphates	0.959482	0.0165817	1.34957
Com_658_pos	Gallacetophenone	Ketones	-1.4028	0.0166185	1.98269
Com_234_neg	UDP-D-glucose	Nucleotide And Its Derivates	3.3523	0.0172964	1.49061
Com_264_neg	Deoxyinosine	Nucleotide And Its Derivates	-3.66104	0.0174998	1.74618
Com_613_pos	Nicotinic Acid	Vitamins	-0.843798	0.0179814	1.83904
Com_644_pos	Uridine	Nucleotide And Its Derivates	1.05526	0.019047	1.06353
Com_794_pos	N6-Succinyl Adenosine	Nucleotide And Its Derivates	1.06899	0.0190572	1.97821
Com_697_pos	S-(5'-Adenosyl)-L-methionine	Amino Acid And Derivatives	0.739865	0.0199283	1.10509
Com_892_pos	5-Methyl-dl-tryptophan	Amino Acid And Derivatives	-0.806965	0.0199379	1.56111
Com_269_neg	gamma,gamma-Dimethylallyl pyrophosphate	Prenol lipids	1.5619	0.0214356	1.78083
Com_877_pos	di-C,C-hexosyl-apigenin derivative	Flavonoids	-1.46083	0.0217837	1.47753
Com_120_neg	Sodium ferulate	Cinnamic acids and derivatives	3.56626	0.0218854	1.65474
Com_592_pos	Phellodenol H	Coumarins and derivatives	-2.09737	0.0220588	1.8502
Com_611_pos	Hypoxanthine	Purines and purine derivatives	-1.74421	0.0221002	1.77883
Com_62_neg	Phosphoenolpyruvate	Organic Acid And Its Derivatives	2.4007	0.0230421	1.82615
Com_313_neg	Guanosine 5'-triphosphate	Nucleotide And Its Derivates	1.12726	0.0231457	1.19947
Com_760_pos	SDMA	Amino Acid And Derivatives	-1.34265	0.0232342	1.57735
Com_435_pos	Deoxyadenosine	Nucleotide And Its Derivates	1.69696	0.0233421	1.96049
Com_875_pos	LPC(1-acyl 18:3)	Phospholipid	-3.13456	0.0238269	1.47412
Com_774_pos	Phe-Pro	Amino Acid And Derivatives	-0.844656	0.0238418	1.44924
Com_349_neg	Ferulic acid methyl ester	Cinnamic acids and derivatives	1.64526	0.0240189	1.67522
Com_671_pos	dUDP	Nucleotide And Its Derivates	1.10127	0.0243851	1.52471
Com_312_neg	D-Fructose 1,6-bisphosphate	Sugar Acids And Its Derivatives	0.605775	0.0245793	1.9641
Com_418_pos	Oleoylethanolamide	Amines	1.05691	0.0246819	1.11293
Com_40_neg	D-2-Hydroxyisocaproate	Fatty Acyls	0.956043	0.0248524	1.56544
Com_693_pos	LysoPC 10:0	Phospholipid	2.86326	0.0261379	1.64078
Com_736_pos	LysoPC 19:0	Phospholipid	0.805136	0.027074	1.10152
Com_720_pos	Asp-phe	Amino Acid And Derivatives	-0.801641	0.0273587	1.26196
Com_50_neg	Lysope 14:0	Phospholipid	-1.55239	0.0290701	1.65822
Com_100_neg	alpha-Arbutin	Carbohydrates And Its Derivatives	-1.18137	0.0292162	1.68083
Com_134_neg	Pelargonin chloride	Anthocyanins	-1.48518	0.0293254	1.74109
Com_724_pos	Oxidized glutathione	Amino Acid And Derivatives	1.86057	0.0308506	1.18734
Com_452_pos	5'-Deoxy-5'-(Methylthio)Adenosine	Nucleotide And Its Derivates	1.11357	0.0309289	1.71465
Com_34_neg	Ureidoisobutyric acid	Organic Acid And Its Derivatives	0.968366	0.0326389	1.00829
Com_616_pos	2-Amino-4-(methylthio)butyric acid	Amino Acid And Derivatives	1.42695	0.0326919	1.79638
Com_52_neg	Lysope 18:1	Phospholipid	-2.40635	0.0331272	1.39287
Com_334_neg	L(-)-Malic acid	Tca Cycle	0.636164	0.0333585	1.11091
Com_388_pos	S-Adenosyl-methionine	Nucleotide And Its Derivates	0.830623	0.033426	1.13237
Com_179_neg	Isovanillin	Phenols And Its Derivatives	1.15291	0.0339367	1.56398
Com_603_pos	Xylitol	Carbohydrates And Its Derivatives	-1.14512	0.0341565	1.68933
Com_519_pos	Glycyl-L-leucine	Amino Acid And Derivatives	-0.857997	0.0344919	1.39555
Com_542_pos	3-Carbamyl-1-Methylpyridinium Chloride	Pyridines and derivatives	-1.54707	0.0347739	1.2035
Com_18_neg	2-deoxyglucose-6-phosphate	Nucleotide And Its Derivates	0.733014	0.0347849	1.44836
Com_677_pos	Solanidine	Steroids and steroid derivatives	1.03378	0.0352942	1.72966
Com_337_neg	Tricin 5-O-rutinoside	Flavonoids	-0.856318	0.0358143	1.28093
Com_45_neg	Ptaquiloside	Terpenoids	1.71711	0.0360873	1.51505
Com_652_pos	H-Gly-Pro-OH	Amino Acid And Derivatives	-0.922905	0.0362097	1.63062
Com_300_neg	2-Acetylpyrazine	Carbonyl compounds	0.848608	0.0389849	1.6269
Com_666_pos	1-Hexadecanol	Fatty Acyls	2.10278	0.0394096	1.25761
Com_340_neg	1,5-Anhydro-D-glucitol	Alcohols and polyols	-1.24365	0.0415139	1.69069
Com_385_pos	S-Methyl-5'-thioadenosine	Nucleotide And Its Derivates	1.20444	0.0417792	1.69967
Com_517_pos	N-Sinapoylagmatine	Phenolamides	-1.05938	0.0426635	1.41272
Com_427_pos	Indole-3-carboxylic acid	Indoles and derivatives	-1.42428	0.0428178	1.21419
Com_439_pos	Terpinyl Acetate	Terpenoids	-0.928439	0.0452187	1.72621
Com_183_neg	Vanillic acid	Organic Acid And Its Derivatives	-0.772469	0.0453358	1.18876
Com_804_pos	Picolinic acid	Pyridines and derivatives	-0.985532	0.0465314	1.88
Com_421_pos	Xanthosine	Nucleotide And Its Derivates	1.38372	0.0499909	1.21203
